# Supplementary material for: Parkinson’s disease patient-specific neuronal networks carrying the LRRK2 G2019S mutation unveil early functional alterations that predate neurodegeneration
Source: NPJ Parkinsons Dis. 2021 Jul 2;7:55. doi: 10.1038/s41531-021-00198-3 (PMC8253775; doi:10.1038/s41531-021-00198-3)
Supplement: Supplementary file 3 — Supplementary Data 1 [file 41531_2021_198_MOESM3_ESM.xlsx]

## Sheet: Sheet1
Gene Symbol	GeneID	Alias	Description	CTR_1	CTR_2	isoPD1	PD1_1	PD1_2	PD2_1	PD2_2	PD2_3	baseMean	log2FoldChange	pvalue	padj
ABAT	18	GABA-AT|GABAT|NPD009	4-aminobutyrate aminotransferase	10.0826	10.2117	9.96489	10.3269	10.5578	10.7559	10.8536	10.3888	1344.43	0.490228	0.0133504	0.120789
ABL1	25	ABL|JTK7|bcr/abl|c-ABL|c-ABL1|p150|v-abl	ABL proto-oncogene 1_ non-receptor tyrosine kinase	9.89225	9.9558	9.25035	9.15099	9.11491	8.93384	8.91109	9.40856	642.354	-0.595585	0.0208241	0.145545
ACAA1	30	ACAA|PTHIO|THIO	acetyl-CoA acyltransferase 1	9.11147	9.24244	8.36497	7.79292	8.00736	7.65914	7.77222	8.13766	306.772	-1.03243	0.00259004	0.101913
ACHE	43	ACEE|ARACHE|N-ACHE|YT	acetylcholinesterase (Yt blood group)	10.5161	10.94	8.21184	9.77447	9.79461	8.61883	8.66331	8.45488	662.492	-0.828108	0.270429	0.520319
ACIN1	22985	ACINUS|ACN|fSAP152	apoptotic chromatin condensation inducer 1	9.50408	9.82741	11.0144	10.2768	10.4386	10.2961	10.2214	10.8551	1264.39	0.302276	0.417266	0.671869
ACTN1	87	BDPLT15	actinin_ alpha 1	8.95733	9.31551	9.71075	7.19318	7.41768	8.63136	8.45919	8.80087	377.605	-1.22741	0.0282969	0.158129
ACVRL1	94	ACVRLK1|ALK-1|ALK1|HHT|HHT2|ORW2|SKR3|TSR-I	activin A receptor type II-like 1	4.32193	4.32193	4.32193	4.32193	4.32193	4.32193	4.32193	4.58556	20.4621	0.0527271	0.568804	0.770572
ADAM10	102	AD10|AD18|CD156c|HsT18717|MADM|RAK|kuz	ADAM metallopeptidase domain 10	9.51854	9.49135	10.5034	9.43058	9.4489	10.0882	10.1124	10.7328	965.935	0.124838	0.754508	0.88441
ADCY5	111	AC5|FDFM	adenylate cyclase 5	7.55167	8.02004	5.74953	7.77814	7.93091	6.58391	6.52748	6.15178	131.296	-0.112635	0.868441	0.958747
ADCY8	114	AC8|ADCY3|HBAC1	adenylate cyclase 8 (brain)	6.14282	5.73064	7.37495	5.17073	5.05311	5.9465	6.15623	7.49233	70.2008	-0.452357	0.50627	0.725973
ADCY9	115	AC9	adenylate cyclase 9	7.69432	7.68993	8.02796	8.47464	8.52564	8.21111	8.23625	8.23817	281.551	0.53309	0.00438948	0.115035
ADCYAP1	116	PACAP	adenylate cyclase activating polypeptide 1 (pituitary)	6.53278	6.59036	5.68678	6.10161	5.77558	6.37643	5.95466	6.89627	75.5474	-0.0490662	0.882799	0.965363
ADORA1	134	RDC7	adenosine A1 receptor	7.62476	7.56064	5.65449	7.07778	7.01659	4.98596	4.53978	4.74308	71.0313	-1.27399	0.171913	0.403252
ADORA2A	135	A2aR|ADORA2|RDC8	adenosine A2a receptor	4.32193	6.02015	4.32193	4.32193	5.05311	4.32193	4.53978	4.83895	26.3086	-0.272861	0.547417	0.761972
ADRA2A	150	ADRA2|ADRA2R|ADRAR|ALPHA2AAR|ZNF32	adrenoceptor alpha 2A	4.32193	4.32193	5.14934	4.92552	4.32193	5.06178	4.3875	5.27724	26.3713	0.197062	0.542075	0.75731
ADRB2	154	ADRB2R|ADRBR|B2AR|BAR|BETA2AR	adrenoceptor beta 2_ surface	5.80839	5.36807	4.32193	4.69432	4.32193	4.36177	4.32193	5.09466	27.6005	-0.607206	0.136826	0.35741
AGER	177	RAGE	advanced glycosylation end product-specific receptor	7.28494	7.43513	5.44294	4.69432	5.19061	7.25219	7.29802	6.88496	86.5457	-0.456982	0.593466	0.791886
AIF1	199	AIF-1|IBA1|IRT-1|IRT1	allograft inflammatory factor 1	5.80839	5.43496	4.32193	4.32193	4.32193	6.11624	6.00764	4.32193	33.8684	-0.170491	0.79032	0.907316
AKT1	207	AKT|CWS6|PKB|PKB-ALPHA|PRKBA|RAC|RAC-ALPHA	v-akt murine thymoma viral oncogene homolog 1	10.3644	10.7554	8.64627	8.83264	9.06213	8.55455	8.38754	8.7707	576.71	-1.20051	0.0385145	0.183778
AKT1S1	84335	Lobe|PRAS40	AKT1 substrate 1 (proline-rich)	6.92873	6.90641	8.34988	7.13658	7.43162	7.73071	7.74638	7.89063	182.926	0.19218	0.621814	0.805074
AKT2	208	HIHGHH|PKBB|PKBBETA|PRKBB|RAC-BETA	v-akt murine thymoma viral oncogene homolog 2	10.2877	10.4453	9.90585	8.97174	8.92597	9.42215	9.35544	10.0847	817.378	-0.860969	0.0208364	0.145545
AKT3	10000	MPPH|MPPH2|PKB-GAMMA|PKBG|PRKBG|RAC-PK-gamma|RAC-gamma|STK-2	v-akt murine thymoma viral oncogene homolog 3	10.1273	10.3658	10.3486	10.9709	11.2868	11.2673	11.2115	10.6432	1755.52	0.79538	0.00251397	0.101913
ALDH1L1	10840	10-FTHFDH|10-fTHF|FDH|FTHFD	aldehyde dehydrogenase 1 family_ member L1	5.98527	5.92979	4.32193	4.32193	4.32193	4.42021	4.32193	4.32193	26.7806	-1.07075	0.0260012	0.153185
AMIGO1	57463	ALI2|AMIGO|AMIGO-1	adhesion molecule with Ig-like domain 1	6.71122	6.70363	5.40463	6.67864	7.01659	6.06199	5.89942	6.01436	79.4132	0.0610381	0.885095	0.966483
AMPH	273	AMPH1	amphiphysin	9.66431	9.77979	8.21742	9.94727	10.0166	9.10965	9.2006	8.79188	648.49	0.192698	0.689028	0.848722
ANG	283	ALS9|HEL168|RAA1|RNASE4|RNASE5	angiogenin_ ribonuclease_ RNase A family_ 5	5.74443	6.33324	5.62117	5.25814	5.94064	6.0433	5.91815	6.32787	59.6466	-0.00199713	0.994356	1
ANGPT2	285	AGPT2|ANG2	angiopoietin 2	6.37243	6.10497	5.71864	6.74066	6.96	4.90593	5.02503	5.37678	59.737	-0.263665	0.65417	0.825841
AP1S1	1174	AP19|CLAPS1|EKV3|MEDNIK|SIGMA1A	adaptor-related protein complex 1_ sigma 1 subunit	10.8586	10.5341	10.9238	11.4695	11.6825	10.7219	10.6619	10.6432	1960.41	0.263654	0.404378	0.662343
AP2A2	161	ADTAB|CLAPA2|HIP-9|HIP9|HYPJ	adaptor-related protein complex 2_ alpha 2 subunit	9.07283	9.0255	9.10195	9.30784	9.7199	8.93887	8.66331	9.44915	572.019	0.149055	0.55642	0.76915
AP2B1	163	ADTB2|AP105B|AP2-BETA|CLAPB1	adaptor-related protein complex 2_ beta 1 subunit	10.7667	10.5264	12.1068	12.7525	12.8472	12.0964	12.1737	12.085	3873.32	1.25767	0.0169022	0.140605
AP3M2	10947	AP47B|CLA20|P47B	adaptor-related protein complex 3_ mu 2 subunit	8.0398	7.7701	8.37994	9.12794	9.26259	8.64994	8.7254	8.49973	376.611	0.789839	0.0104679	0.119713
AP3S1	1176	CLAPS3|Sigma3A	adaptor-related protein complex 3_ sigma 1 subunit	10.6381	10.5148	11.131	11.4259	11.6463	11.5463	11.6249	11.26	2391.02	0.739413	0.00324626	0.101913
AP4S1	11154	AP47B|CLA20|CLAPS4|CPSQ6|SPG52	adaptor-related protein complex 4_ sigma 1 subunit	7.23907	7.63387	8.10192	9.01005	9.09753	7.38379	7.262	7.91845	248.282	0.476076	0.391831	0.65501
APAF1	317	APAF-1|CED4	apoptotic peptidase activating factor 1	9.34021	9.4953	9.04054	8.56316	8.75358	8.4489	8.25833	8.9804	464.666	-0.691138	0.00850268	0.119713
APC	324	BTPS2|DP2|DP2,5|DP3|GS|PPP1R46	adenomatous polyposis coli	8.80061	8.28854	8.33459	9.93074	10.0688	7.8902	7.83719	8.37287	413.129	0.345388	0.598637	0.792655
APOE	348	AD2|APO-E|LDLCQ5|LPG	apolipoprotein E	10.3238	10.3021	11.9191	5.66278	6.08874	9.72923	9.34172	10.8878	622.495	-2.5063	0.106927	0.309518
APP	351	AAA|ABETA|ABPP|AD1|APPI|CTFgamma|CVAP|PN-II|PN2	amyloid beta (A4) precursor protein	12.1782	12.0551	13.2603	13.3577	13.4403	12.8429	12.7942	13.2651	7639.38	0.642161	0.0828613	0.271442
AQP4	361	HMIWC2|MIWC	aquaporin 4	4.32193	4.32193	5.71864	6.17093	6.37504	5.4489	5.2765	5.66647	42.5929	1.00007	0.048209	0.202669
ARC	23237	Arg3,1	activity-regulated cytoskeleton-associated protein	8.39343	8.92985	5.19495	6.88509	6.79727	6.09845	6.09212	5.31143	104.897	-1.26921	0.191244	0.429372
ARHGAP44	9912	NPC-A-10|RICH2	Rho GTPase activating protein 44	7.69432	7.80858	7.11395	8.19323	8.11494	8.06652	8.04204	7.51436	225.736	0.447268	0.0808816	0.266104
ARHGEF10	9639	GEF10|SNCV	Rho guanine nucleotide exchange factor (GEF) 10	8.49438	8.76358	8.59593	7.79292	8.05317	8.64068	8.52442	8.47371	341.88	-0.320982	0.180802	0.415581
ARRB2	409	ARB2|ARR2|BARR2	arrestin_ beta 2	6.64241	6.80851	6.00248	6.89881	7.10622	6.7765	6.65507	6.34447	100.727	0.271747	0.292623	0.546421
ARSA	410	MLD	arylsulfatase A	8.61585	8.49137	7.74194	5.89869	6.34589	6.87455	6.41397	7.91289	156.161	-1.59386	0.0120424	0.119713
ATCAY	85300	BNIP-H|CLAC	ataxia_ cerebellar_ Cayman type	11.2391	11.1778	9.57226	11.1835	11.4089	10.4374	10.3833	9.89063	1619.82	-0.00230202	0.996551	1
ATF4	468	CREB-2|CREB2|TAXREB67|TXREB	activating transcription factor 4	13.4	13.5073	12.7994	13.298	13.2459	12.7151	12.8884	12.6031	8523.06	-0.285416	0.269153	0.519668
ATF6	22926	ATF6A	activating transcription factor 6	8.76875	8.41861	9.92807	8.98783	8.94067	9.60938	9.84331	9.66144	617.27	0.370048	0.378375	0.644764
ATG5	9474	APG5|APG5-LIKE|APG5L|ASP|hAPG5	autophagy related 5	8.76065	8.56811	9.3269	9.07473	9.00267	9.27833	9.3892	9.17503	538.183	0.298772	0.156019	0.382498
ATM	472	AT1|ATA|ATC|ATD|ATDC|ATE|TEL1|TELO1	ATM serine/threonine kinase	9.87738	9.90047	9.59593	8.68654	8.82925	9.14499	9.35202	9.59064	662.672	-0.670572	0.0210657	0.145545
ATP13A2	23400	CLN12|HSA9947|KRPPD|PARK9	ATPase type 13A2	8.70276	8.90641	8.17233	9.05653	9.32366	8.30396	8.02497	8.26003	386.368	-1.93238e-06	0.999996	1
ATP2B3	492	CFAP39|CLA2|OPCA|PMCA3|PMCA3a|SCAX1	ATPase_ Ca++ transporting_ plasma membrane 3	6.77676	7.06307	4.32193	6.39968	6.68538	4.58376	4.76182	4.32193	48.9858	-0.703407	0.44021	0.68417
ATP6V0C	527	ATP6C|ATP6L|ATPL|VATL|VPPC|Vma3	ATPase_ H+ transporting_ lysosomal 16kDa_ V0 subunit c	12.1413	12.077	11.163	12.2563	12.303	10.9013	10.9455	11.3918	3207.87	-0.234202	0.613805	0.801419
ATP6V0D1	9114	ATP6D|ATP6DV|P39|VATX|VMA6|VPATPD	ATPase_ H+ transporting_ lysosomal 38kDa_ V0 subunit d1	10.5955	10.5417	10.8894	11.6476	11.6963	10.7006	10.7188	11.0512	2019.98	0.487317	0.134279	0.35741
ATP6V0E1	8992	ATP6H|ATP6V0E|M9,2|Vma21|Vma21p	ATPase_ H+ transporting_ lysosomal 9kDa_ V0 subunit e1	10.3266	10.4835	12.0758	10.0288	10.1063	11.68	11.7294	12.0124	2128.06	0.149421	0.8279	0.933537
ATP6V0E2	155066	ATP6V0E2L|C7orf32	ATPase_ H+ transporting V0 subunit e2	7.99915	7.96434	7.87455	9.15099	9.14484	7.69537	7.53955	7.77373	282.639	0.314879	0.515233	0.733291
ATP6V1A	523	ATP6A1|ATP6V1A1|HO68|VA68|VPP2|Vma1	ATPase_ H+ transporting_ lysosomal 70kDa_ V1 subunit A	10.487	10.3765	11.0216	12.1229	12.1422	11.4369	11.5429	11.413	2552.83	1.10318	0.00356334	0.101913
ATP6V1D	51382	ATP6M|VATD|VMA8	ATPase_ H+ transporting_ lysosomal 34kDa_ V1 subunit D	8.80061	8.27942	8.80607	9.28198	9.17829	9.2823	9.40082	8.87652	507.847	0.57528	0.0132309	0.120789
ATP6V1E1	529	ATP6E|ATP6E2|ATP6V1E|P31|Vma4	ATPase_ H+ transporting_ lysosomal 31kDa_ V1 subunit E1	10.6556	10.6159	11.1936	11.2904	11.366	11.2628	11.4037	11.3839	2266.89	0.519649	0.00907591	0.119713
ATP6V1G2	534	ATP6G|ATP6G2|NG38|VMA10	ATPase_ H+ transporting_ lysosomal 13kDa_ V1 subunit G2	9.85097	9.91229	7.16088	10.4678	10.5688	9.1428	9.10635	8.48864	646.863	0.580167	0.495805	0.724513
ATP6V1H	51606	CGI-11|MSTP042|NBP1|SFD|SFDalpha|SFDbeta|VMA13	ATPase_ H+ transporting_ lysosomal 50/57kDa_ V1 subunit H	10.4747	10.4575	10.1738	10.9717	11.1617	10.3884	10.4891	10.4577	1522.07	0.325067	0.17367	0.404874
ATP7A	538	DSMAX|MK|MNK|SMAX3	ATPase_ Cu++ transporting_ alpha polypeptide	7.60681	7.61949	7.39472	7.05344	7.20692	7.74806	7.6879	7.64652	180.453	-0.0717724	0.720271	0.866148
ATP8A2	51761	ATP|ATPIB|CAMRQ4|IB|ML-1	ATPase_ aminophospholipid transporter_ class I_ type 8A_ member 2	8.42446	8.37656	8.09592	9.59501	9.98151	7.46295	7.50914	7.89621	341.969	0.189985	0.78799	0.907316
ATRN	8455	DPPT-L|MGCA	attractin	8.49438	8.72387	9.10795	9.36807	9.32366	9.02677	9.09616	9.1258	523.967	0.412697	0.0365519	0.17993
ATXN2	6311	ASL13|ATX2|SCA2|TNRC13	ataxin 2	10.1978	9.7205	10.1199	10.4069	10.6016	10.3186	10.4107	10.3342	1229.41	0.401649	0.0197111	0.145441
ATXN3	4287	AT3|ATX3|JOS|MJD|MJD1|SCA3	ataxin 3	10.8586	10.707	9.31139	9.94398	9.77288	9.78351	9.8853	9.19106	976.656	-0.576968	0.174656	0.405928
ATXN7	6314	ADCAII|OPCA3|SCA7	ataxin 7	7.88484	8.07371	8.19505	8.15952	7.96006	8.07109	8.10434	8.45865	276.936	0.0995284	0.484341	0.720206
AVP	551	ADH|ARVP|AVP-NPII|AVRP|VP	arginine vasopressin	6.0398	5.83365	4.32193	4.69432	5.53854	4.47703	4.32193	4.32193	30.774	-0.727708	0.166645	0.393324
B4GALT6	9331	B4Gal-T6|beta4Gal-T6	UDP-Gal:betaGlcNAc beta 1_4- galactosyltransferase_ polypeptide 6	8.21568	7.53021	8.81711	8.63438	8.74244	9.05028	8.88056	9.10899	394.111	0.695665	0.0448108	0.200899
BACE1	23621	ASP2|BACE|HSPC104	beta-site APP-cleaving enzyme 1	9.1429	8.47549	10.0929	10.3619	10.6245	10.3049	10.352	10.6705	1026.23	1.22567	0.00899791	0.119713
BAD	572	BBC2|BCL2L8	BCL2-associated agonist of cell death	8.72785	8.53792	8.82804	9.49277	9.57984	8.74228	8.57516	9.20919	498.563	0.421911	0.153204	0.380922
BAX	581	BCL2L4	BCL2-associated X protein	9.60233	9.66215	10.9657	9.63641	9.71136	10.2369	10.2279	10.1365	1040.03	-0.086914	0.811217	0.924326
BCAS1	8537	AIBC1|NABC1	breast carcinoma amplified sequence 1	4.32193	4.32193	4.32193	4.32193	4.32193	4.32193	4.32193	5.43962	22.0337	0.223539	0.459323	0.696166
BCAS2	10286	DAM1|SPF27|Snt309	breast carcinoma amplified sequence 2	10.2933	10.0894	10.3625	10.802	10.9173	10.7995	11.0563	10.3977	1541.12	0.546181	0.011377	0.119713
BCHE	590	CHE1|CHE2|E1	butyrylcholinesterase	7.71122	7.45138	8.96653	8.47005	8.38228	8.31565	8.21009	9.40856	329.576	0.514282	0.26457	0.5135
BCL2	596	Bcl-2|PPP1R50	B-cell CLL/lymphoma 2	7.92878	7.60503	7.47119	7.64659	8.08879	8.08481	8.17951	7.71788	229.178	0.275181	0.159673	0.388862
BCL2L1	598	BCL-XL/S|BCL2L|BCLX|BCLXL|BCLXS|Bcl-X|PPP1R52|bcl-xL|bcl-xS	BCL2-like 1	9.15527	9.16053	9.49883	9.63845	9.88096	8.3311	8.09207	8.77679	536.246	-0.327668	0.49166	0.72415
BDNF	627	ANON2|BULN2	brain-derived neurotrophic factor	6.09233	5.97568	8.80607	6.4746	6.51254	6.43463	6.2765	7.33619	106.785	-0.351133	0.620012	0.80411
BECN1	8678	ATG6|VPS30|beclin1	beclin 1_ autophagy related	9.46483	9.39772	9.60657	9.20428	9.21099	9.90448	9.91573	9.90459	763.322	0.138307	0.560452	0.7695
BID	637	FP497	BH3 interacting domain death agonist	6.09233	5.92979	7.57879	6.4746	6.61383	5.68342	5.05875	7.41642	81.9113	-0.284236	0.662282	0.829217
BNIP3	664	NIP3	BCL2/adenovirus E1B 19kDa interacting protein 3	10.4944	10.4775	9.83167	9.78922	10.3642	10.4542	10.553	10.0512	1219.37	-0.0254863	0.917832	0.991197
BRMS1L	84312	BRMS1	breast cancer metastasis-suppressor 1-like	6.64241	7.14558	7.74194	7.94562	8.36785	8.01011	7.80755	7.80387	205.517	0.810358	0.0172175	0.140605
C3	718	AHUS5|ARMD9|ASP|C3a|C3b|CPAMD1|HEL-S-62p	complement component 3	4.32193	5.36807	8.53935	4.32193	4.32193	5.20281	4.58676	9.32173	53.7452	-0.525419	0.732677	0.870054
C5	727	C5D|C5a|C5b|CPAMD4|ECLZB	complement component 5	4.32193	5.49921	5.74953	4.9782	5.19061	5.63459	5.72	6.09445	42.1823	0.333348	0.426009	0.674514
C6	729	-	complement component 6	6.45483	6.06307	5.48059	4.32193	5.58916	4.58376	4.32193	4.32193	35.3136	-1.37176	0.00761887	0.119713
C9orf72	203228	ALSFTD|FTDALS|FTDALS1	chromosome 9 open reading frame 72	10.3591	10.4207	9.18658	9.8129	9.85275	9.67433	9.92841	10.022	960.132	-0.130695	0.666086	0.829877
CA2	760	CA-II|CAC|CAII|Car2|HEL-76	carbonic anhydrase II	5.92884	5.73064	8.01525	5.07767	5.53854	10.4356	10.4099	9.9198	198.367	1.71806	0.319558	0.575877
CAB39	51719	CGI-66|MO25	calcium binding protein 39	8.80848	8.85829	10.2271	10.8547	10.998	10.3215	10.3148	10.3987	1095.74	1.27957	0.0110024	0.119713
CACNA1A	773	APCA|BI|CACNL1A4|CAV2,1|EA2|FHM|HPCA|MHP|MHP1|SCA6	calcium channel_ voltage-dependent_ P/Q type_ alpha 1A subunit	5.74443	5.61941	4.32193	4.32193	4.32193	4.32193	4.32193	4.32193	25.3151	-0.906662	0.0247421	0.151386
CACNA1B	774	BIII|CACNL1A5|CACNN|Cav2,2|DYT23	calcium channel_ voltage-dependent_ N type_ alpha 1B subunit	7.26219	7.56064	6.44294	8.82906	8.66196	6.65907	7.01636	7.07478	173.45	0.559655	0.393199	0.655332
CACNA1C	775	CACH2|CACN2|CACNL1A1|CCHL1A1|CaV1,2|LQT8|TS	calcium channel_ voltage-dependent_ L type_ alpha 1C subunit	8.34021	8.3332	6.12578	8.08969	7.66192	5.79883	6.20242	6.39283	138.92	-0.77059	0.339489	0.595634
CACNA1D	776	CACH3|CACN4|CACNL1A2|CCHL1A2|Cav1,3|PASNA|SANDD	calcium channel_ voltage-dependent_ L type_ alpha 1D subunit	9.32933	9.47948	6.38491	7.51072	7.74248	5.13422	4.95466	7.99876	159.435	-1.72974	0.155285	0.382498
CACNA1F	778	AIED|COD3|COD4|CORDX|CORDX3|CSNB2|CSNB2A|CSNBX2|Cav1,4|Cav1,4alpha1|JM8|JMC8|OA2	calcium channel_ voltage-dependent_ L type_ alpha 1F subunit	6.23917	5.83365	4.65421	4.32193	5.19061	4.47703	4.32193	4.63981	31.1205	-0.985412	0.0389448	0.183839
CACNA1S	779	CACNL1A3|CCHL1A3|Cav1,1|HOKPP|HOKPP1|MHS5|TTPP1|hypoPP	calcium channel_ voltage-dependent_ L type_ alpha 1S subunit	4.32193	5.43496	4.32193	4.32193	4.32193	4.32193	4.32193	4.32193	22.0248	-0.371011	0.198114	0.429372
CACNB2	783	CACNLB2|CAVB2|MYSB	calcium channel_ voltage-dependent_ beta 2 subunit	6.89966	7.49921	7.88154	8.33575	8.68541	7.14282	7.01636	6.94028	187.42	0.197323	0.706272	0.856031
CACNB4	785	CAB4|CACNLB4|EA5|EIG9|EJM|EJM4|EJM6	calcium channel_ voltage-dependent_ beta 4 subunit	9.75659	9.72385	5.32445	7.49273	7.28577	6.3311	6.75154	5.81583	158.708	-1.5329	0.199172	0.429372
CADM3	57863	BIgR|IGSF4B|NECL1|Necl-1|TSLL1|synCAM3	cell adhesion molecule 3	10.8299	10.791	9.14924	11.2741	11.448	10.432	10.1805	10.4849	1524.08	0.507199	0.340138	0.595634
CADPS	8618	CADPS1|CAPS|CAPS1	Ca++-dependent secretion activator	8.80061	8.70359	8.25035	10.5295	10.7973	8.74228	8.58101	9.45296	601.408	1.03576	0.117922	0.33193
CALB1	793	CALB|D-28K	calbindin 1_ 28kDa	6.23917	5.56071	7.40455	6.14812	7.6737	8.83178	7.98579	7.52888	144.166	1.23218	0.104385	0.306179
CALB2	794	CAB29|CAL2|CR	calbindin 2	6.3293	6.33324	5.65449	7.10161	8.59541	5.70736	5.21762	4.74308	74.0416	0.167335	0.856583	0.95455
CALM1	801	CALML2|CAMI|CPVT4|DD132|LQT14|PHKD|caM	calmodulin 1 (phosphorylase kinase_ delta)	9.87738	9.24712	9.81893	11.7577	12.0126	10.2951	10.4091	10.0993	1388.83	1.26695	0.046622	0.202371
CALML5	51806	CLSP	calmodulin-like 5	4.32193	4.32193	4.77979	4.32193	4.32193	4.32193	4.32193	4.34412	20.8494	-0.148181	0.256852	0.505718
CAMK2B	816	CAM2|CAMK2|CAMKB	calcium/calmodulin-dependent protein kinase II beta	9.09228	9.0894	4.71864	8.67069	8.77561	5.75382	5.15623	5.43962	135.96	-0.874243	0.557667	0.769196
CAMK2D	817	CAMKD	calcium/calmodulin-dependent protein kinase II delta	10.5564	10.2354	10.1449	9.31551	9.25084	10.0723	10.1689	9.87227	990.528	-0.576266	0.0632065	0.227663
CAMK2G	818	CAMK|CAMK-II|CAMKG	calcium/calmodulin-dependent protein kinase II gamma	9.43467	9.63387	7.96324	8.52399	8.67959	8.08937	8.06727	8.13294	378.885	-0.711961	0.117521	0.33193
CAMK4	814	CaMK IV|CaMK-GR|IV|caMK	calcium/calmodulin-dependent protein kinase IV	7.28494	6.59036	6.65449	6.49281	6.83971	5.33092	5.84197	7.25134	92.7849	-0.491914	0.320521	0.575877
CASP1	834	ICE|IL1BC|P45	caspase 1_ apoptosis-related cysteine peptidase	4.32193	5.88264	5.68678	4.32193	4.32193	4.32193	4.32193	4.79181	26.8409	-0.881212	0.0451653	0.200899
CASP3	836	CPP32|CPP32B|SCA-1	caspase 3_ apoptosis-related cysteine peptidase	9.98188	10.0711	9.94156	10.1496	10.0027	10.4821	10.3623	10.8701	1203.2	0.375182	0.099775	0.303316
CASP6	839	MCH2	caspase 6_ apoptosis-related cysteine peptidase	6.98539	7.41861	9.67078	7.21519	7.44543	8.06652	7.66057	9.17503	248.085	-0.112379	0.879877	0.964945
CASP7	840	CASP-7|CMH-1|ICE-LAP3|LICE2|MCH3	caspase 7_ apoptosis-related cysteine peptidase	7.09223	7.02004	7.95658	6.70998	7.65005	7.79331	7.10842	7.64652	165.667	0.0253748	0.94147	1
CASP8	841	ALPS2B|CAP4|Casp-8|FLICE|MACH|MCH5	caspase 8_ apoptosis-related cysteine peptidase	6.41414	6.06307	7.22843	4.32193	4.32193	5.06178	4.32193	6.8157	47.4591	-1.59989	0.044309	0.200899
CASP9	842	APAF-3|APAF3|ICE-LAP6|MCH6|PPP1R56	caspase 9_ apoptosis-related cysteine peptidase	9.24491	9.49135	7.12578	7.05344	7.08874	6.62191	6.77215	7.31967	192.637	-1.6495	0.0188496	0.14364
CAST	831	BS-17|PLACK	calpastatin	9.83567	9.96434	9.37247	7.60548	7.49937	8.62198	8.90644	9.35465	476.077	-1.32658	0.0274547	0.156884
CCK	885	-	cholecystokinin	6.14282	6.46744	4.77979	4.56316	4.32193	4.47703	4.32193	4.83895	31.7598	-1.29208	0.0115091	0.119713
CCL2	6347	GDCF-2|HC11|HSMCR30|MCAF|MCP-1|MCP1|SCYA2|SMC-CF	chemokine (C-C motif) ligand 2	5.67723	5.61941	10.1258	5.07767	5.53854	7.55781	6.97246	9.31547	126.724	-0.24842	0.8635	0.958044
CCL5	6352	D17S136E|RANTES|SCYA5|SIS-delta|SISd|TCP228|eoCP	chemokine (C-C motif) ligand 5	4.32193	4.32193	4.32193	4.32193	4.32193	4.32193	4.32193	4.32193	20	1.67477e-15	1	1
CCND1	595	BCL1|D11S287E|PRAD1|U21B31	cyclin D1	10.3128	10.683	10.2812	8.08969	8.07996	9.84795	9.56041	9.32173	735.253	-1.44573	0.0200952	0.145545
CCNH	902	CAK|CycH|p34|p37	cyclin H	9.26791	9.00357	9.54379	8.92908	9.2781	9.83719	9.98137	9.58197	688.767	0.249785	0.381355	0.648389
CCR2	729230	CC-CKR-2|CCR-2|CCR2A|CCR2B|CD192|CKR2|CKR2A|CKR2B|CMKBR2|MCP-1-R	chemokine (C-C motif) receptor 2	6.09233	5.49921	4.32193	4.32193	4.32193	4.32193	4.32193	4.32193	25.8195	-0.982562	0.0301851	0.163862
CCR5	1234	CC-CKR-5|CCCKR5|CCR-5|CD195|CKR-5|CKR5|CMKBR5|IDDM22	chemokine (C-C motif) receptor 5 (gene/pseudogene)	4.32193	4.32193	4.32193	4.32193	4.32193	4.32193	4.32193	4.32193	20	1.67477e-15	1	1
CCS	9973	-	copper chaperone for superoxide dismutase	10.5841	10.6865	9.21742	8.53718	8.49277	9.72923	9.79755	9.45677	756.234	-0.959973	0.0897688	0.280758
CD14	929	-	CD14 molecule	4.32193	5.43496	4.32193	4.32193	4.32193	4.32193	4.32193	4.32193	22.0248	-0.371011	0.198114	0.429372
CD33	945	SIGLEC-3|SIGLEC3|p67	CD33 molecule	4.32193	4.32193	4.32193	4.32193	4.32193	4.32193	4.32193	4.32193	20	1.67477e-15	1	1
CD34	947	-	CD34 molecule	4.32193	4.32193	4.32193	4.32193	4.32193	4.32193	4.32193	4.32193	20	1.67477e-15	1	1
CD4	920	CD4mut	CD4 molecule	4.32193	4.32193	4.32193	4.32193	4.32193	4.32193	4.32193	5.92932	22.9887	0.321478	0.454572	0.696166
CD40	958	Bp50|CDW40|TNFRSF5|p50	CD40 molecule_ TNF receptor superfamily member 5	5.92884	6.43513	4.8953	4.32193	4.32193	4.53107	4.32193	4.32193	29.5433	-1.38934	0.00355001	0.101913
CD44	960	CDW44|CSPG8|ECMR-III|HCELL|HUTCH-I|IN|LHR|MC56|MDU2|MDU3|MIC4|Pgp1	CD44 molecule (Indian blood group)	6.45483	6.06307	7.0899	5.75569	5.97911	7.35394	6.8711	5.61294	84.3066	-0.221378	0.655239	0.825841
CD68	968	GP110|LAMP4|SCARD1	CD68 molecule	4.32193	4.32193	4.32193	4.32193	4.32193	4.32193	4.58676	4.32193	20.4642	0.0529673	0.568048	0.770572
CD8A	925	CD8|Leu2|MAL|p32	CD8a molecule	6.86987	6.70363	4.32193	5.63023	6.53854	4.73064	4.32193	4.32193	43.1066	-0.856489	0.309225	0.569034
CD9	928	BTCC-1|DRAP-27|MIC3|MRP-1|TSPAN-29|TSPAN29	CD9 molecule	5.98527	6.26115	9.92637	6.05355	6.22304	10.1827	9.96691	9.92255	267.833	1.07882	0.48863	0.721085
CDC27	996	ANAPC3|APC3|CDC27Hs|D0S1430E|D17S978E|H-NUC|HNUC|NUC2	cell division cycle 27	9.64247	10.0605	10.0592	9.72543	10.0189	9.43827	9.49683	9.82898	881.506	-0.219035	0.24953	0.495528
CDC40	51362	EHB3|PRP17|PRPF17	cell division cycle 40	6.86987	6.7305	8.70283	7.93905	8.06215	8.71901	8.58684	8.79789	265.215	0.986587	0.0850716	0.273853
CDK2	1017	CDKN2|p33(CDK2)	cyclin-dependent kinase 2	6.28485	6.64803	7.75729	5.84323	6.73118	6.74228	6.51523	7.1979	105.055	-0.29076	0.505268	0.725973
CDK5	1020	LIS7|PSSALRE	cyclin-dependent kinase 5	7.49434	7.54551	7.75729	8.62618	8.5514	7.57092	7.74638	8.07484	242.335	0.5149	0.103925	0.306179
CDK5R1	8851	CDK5P35|CDK5R|NCK5A|p23|p25|p35|p35nck5a	cyclin-dependent kinase 5_ regulatory subunit 1 (p35)	10.0128	10.0118	9.01842	11.0234	11.4911	9.24816	8.79753	9.71315	965.112	0.373631	0.60364	0.793713
CDK5RAP3	80279	C53|HSF-27|IC53|LZAP|MST016|OK/SW-cl,114|PP1553	CDK5 regulatory subunit associated protein 3	10.4698	10.8117	9.34225	8.46548	8.88096	10.134	10.1708	10.3092	905.788	-0.615823	0.315196	0.575877
CDK7	1022	CAK1|CDKN7|HCAK|MO15|STK1|p39MO15	cyclin-dependent kinase 7	7.80851	7.73057	8.43821	7.90557	8.07109	8.83719	8.93413	8.24693	303.705	0.406549	0.225863	0.466131
CDKN1A	1026	CAP20|CDKN1|CIP1|MDA-6|P21|SDI1|WAF1|p21CIP1	cyclin-dependent kinase inhibitor 1A (p21_ Cip1)	8.69432	8.87049	10.2931	7.91229	7.56407	10.5496	10.4976	8.76457	565.45	-0.228332	0.798619	0.91546
CDS1	1040	CDS	CDP-diacylglycerol synthase (phosphatidate cytidylyltransferase) 1	8.1178	7.89451	8.4477	8.02259	8.38228	7.91091	7.70943	8.01942	267.442	-0.144412	0.460529	0.696166
CERS1	10715	EPM8|LAG1|LASS1|UOG1	ceramide synthase 1	5.98527	5.88264	4.32193	4.32193	4.32193	4.73064	4.32193	4.32193	27.3985	-0.992944	0.0377105	0.181392
CERS2	29956	L3|LASS2|SP260|TMSG1	ceramide synthase 2	9.70698	10.4103	10.6939	9.31039	9.46254	10.0665	9.96019	10.8031	1061.39	-0.349839	0.399271	0.658867
CERS4	79603	LASS4|Trh1	ceramide synthase 4	9.69007	10.0868	9.02478	9.22342	9.24691	9.30982	9.18145	9.31755	668.646	-0.34472	0.165635	0.393324
CERS6	253782	CERS5|LASS6	ceramide synthase 6	9.2507	9.67957	10.1752	11.1687	11.148	9.61412	9.48125	10.175	1087.33	0.615609	0.251519	0.497798
CHAT	1103	CHOACTASE|CMS1A|CMS1A2|CMS6	choline O-acetyltransferase	6.71122	6.64803	5.05311	4.56316	4.32193	5.53138	5.56346	4.69209	41.8034	-1.20305	0.0458818	0.201933
CHD4	1108	CHD-4|Mi-2b|Mi2-BETA	chromodomain helicase DNA binding protein 4	11.3974	11.4124	12.4391	12.1758	12.4111	12.3831	12.4307	12.5852	4558.52	0.647576	0.0401715	0.187303
CHL1	10752	CALL|L1CAM2	cell adhesion molecule L1-like	7.99915	7.24241	8.03425	11.4265	12.0424	8.42034	8.15618	7.97774	481.826	1.84602	0.141659	0.363882
CHMP2B	25978	ALS17|CHMP2,5|DMT1|VPS2-2|VPS2B	charged multivesicular body protein 2B	8.0663	7.53021	9.4045	9.29497	9.623	9.82497	10.1424	9.35262	570.022	1.31392	0.0193463	0.144386
CHRM5	1133	HM5	cholinergic receptor_ muscarinic 5	5.60674	4.32193	4.32193	4.32193	4.32193	4.32193	4.32193	4.32193	22.3551	-0.42827	0.195606	0.429372
CHRNA7	1139	CHRNA7-2|NACHRA7	cholinergic receptor_ nicotinic_ alpha 7 (neuronal)	9.88111	10.1778	8.24489	8.63844	8.1575	7.68335	7.69335	6.77979	339.443	-1.64411	0.0233587	0.151386
CHRNB2	1141	EFNL3|nAChRB2	cholinergic receptor_ nicotinic_ beta 2 (neuronal)	6.98539	6.85835	6.79494	8.82547	9.03042	6.18587	6.14037	7.02459	150.193	0.561783	0.498879	0.724949
CLDN15	24146	-	claudin 15	6.64241	6.3679	4.8953	4.32193	4.32193	4.32193	4.32193	6.17033	36.0133	-1.27693	0.0698765	0.24117
CLDN5	7122	AWAL|BEC1|CPETRL1|TMVCF	claudin 5	4.32193	4.32193	6.88154	4.49249	5.37504	5.4489	5.15623	5.05485	35.0566	-0.0696293	0.914236	0.989771
CLN3	1201	BTS|JNCL	ceroid-lipofuscinosis_ neuronal 3	5.80839	5.61941	6.8098	6.10161	6.48607	5.5043	5.43996	6.13299	63.4618	-0.146214	0.697071	0.849176
CLN8	2055	C8orf61|EPMR	ceroid-lipofuscinosis_ neuronal 8	8.86236	9.22831	8.3036	7.58871	7.36054	7.24413	7.25465	8.23372	257.692	-1.26174	0.00428292	0.115035
CLU	1191	AAG4|APO-J|APOJ|CLI|CLU1|CLU2|KUB1|NA1/NA2|SGP-2|SGP2|SP-40|TRPM-2|TRPM2	clusterin	11.275	11.2212	12.4445	11.7124	11.9516	13.6119	13.3669	13.8645	5522.15	1.25458	0.0844078	0.273853
CNKSR2	22866	CNK2|KSR2|MAGUIN	connector enhancer of kinase suppressor of Ras 2	11.0597	11.2307	7.54381	8.8782	9.00267	8.56765	8.36396	8.25569	553.637	-1.3311	0.159295	0.388862
CNR1	1268	CANN6|CB-R|CB1|CB1A|CB1K5|CB1R|CNR	cannabinoid receptor 1 (brain)	8.0398	7.43513	8.2931	9.03502	9.17	7.58383	7.6825	9.10899	313.767	0.593394	0.263466	0.5135
CNTF	1270	HCNTF	ciliary neurotrophic factor	7.30725	6.97568	5.65449	5.75569	5.25475	5.20281	4.58676	5.20711	53.5594	-1.44438	0.0112045	0.119713
CNTN1	1272	F3|GP135|MYPCN	contactin 1	9.05311	8.71036	8.34988	10.2557	10.5783	8.76802	8.69335	9.06242	581.6	0.767095	0.18065	0.415581
CNTN4	152330	AXCAM|BIG-2	contactin 4	7.60681	6.97568	8.93652	7.91229	8.45232	7.78208	8.02923	9.93621	294.861	0.582758	0.389533	0.653521
CNTNAP1	8506	CASPR|CNTNAP|NRXN4|P190	contactin associated protein 1	8.76875	9.17043	8.74194	7.63844	7.75362	8.0984	7.99022	8.31963	317.404	-0.933644	0.00174712	0.101913
CNTNAP2	26047	AUTS15|CASPR2|CDFE|NRXN4|PTHSL1	contactin associated protein-like 2	6.60689	7.08417	6.40446	6.02879	6.61383	5.5043	5.63256	6.20692	76.6513	-0.701227	0.047728	0.202644
COL4A1	1282	BSVD|RATOR	collagen_ type IV_ alpha 1	8.71119	8.73721	11.3055	6.52842	6.25475	8.3311	8.33655	9.39279	349.632	-1.81593	0.0986209	0.303316
COL4A2	1284	ICH|POREN2	collagen_ type IV_ alpha 2	8.66864	8.75702	10.6118	7.87129	8.06215	8.58383	8.53352	9.75999	463.375	-0.783677	0.233478	0.473182
COMT	1312	HEL-S-98n	catechol-O-methyltransferase	4.32193	5.6761	5.95	7.27938	6.96	5.13422	4.53978	5.8622	52.5439	0.639107	0.416547	0.671869
CP	1356	CP-2	ceruloplasmin (ferroxidase)	5.74443	5.92979	9.75539	5.02901	5.1235	9.79469	9.03353	10.5794	197.227	0.768817	0.670029	0.832062
CPLX1	10815	CPX-I|CPX1	complexin 1	8.53286	8.64807	7.53489	9.20428	9.17	8.40948	8.18725	8.4849	367.466	0.452576	0.24972	0.495528
CPT1B	1375	CPT1-M|CPT1M|CPTI|CPTI-M|M-CPT1|MCCPT1|MCPT1	carnitine palmitoyltransferase 1B (muscle)	9.76873	9.73388	7.12578	7.07778	6.4591	6.82082	6.76195	7.61971	203.794	-1.92826	0.0212635	0.145588
CR1	1378	C3BR|C4BR|CD35|KN	complement component (3b/4b) receptor 1 (Knops blood group)	4.32193	4.32193	4.65421	4.32193	4.32193	4.32193	4.32193	4.32193	20.5842	-0.110759	0.28608	0.542196
CREB1	1385	CREB	cAMP responsive element binding protein 1	10.5233	10.6428	9.46418	9.9782	10.1128	9.10515	9.09413	9.68105	907.149	-0.615836	0.144962	0.368465
CREBBP	1387	CBP|KAT3A|RSTS	CREB binding protein	11.1476	11.4072	9.96489	9.96038	9.94796	9.49929	9.40744	9.90737	1140.35	-1.09538	0.015771	0.137392
CRH	1392	CRF|CRH1	corticotropin releasing hormone	5.60674	6.06307	4.71864	4.32193	5.53854	4.90593	4.72028	4.40871	32.7967	-0.683738	0.121514	0.336799
CRTC2	200186	TORC-2|TORC2	CREB regulated transcription coactivator 2	7.09223	7.48349	7.00236	6.25833	6.4591	6.62191	6.55152	7.17961	113.856	-0.578602	0.0375935	0.181392
CSF1	1435	CSF-1|MCSF	colony stimulating factor 1 (macrophage)	6.09233	6.46744	7.96982	5.49281	5.97911	6.11624	6.24736	6.92944	85.1432	-0.690207	0.20377	0.436239
CSF1R	1436	C-FMS|CD115|CSF-1R|CSFR|FIM2|FMS|HDLS|M-CSF-R	colony stimulating factor 1 receptor	4.32193	4.32193	4.32193	4.32193	4.32193	4.32193	4.32193	4.32193	20	1.67477e-15	1	1
CSF2RB	1439	CD131|CDw131|IL3RB|IL5RB|SMDP5	colony stimulating factor 2 receptor_ beta_ low-affinity (granulocyte-macrophage)	5.67723	5.56071	4.32193	4.32193	4.32193	4.32193	4.32193	4.32193	25.0405	-0.864695	0.0248991	0.151386
CSPG4	1464	HMW-MAA|MCSP|MCSPG|MEL-CSPG|MSK16|NG2	chondroitin sulfate proteoglycan 4	4.32193	4.32193	4.32193	4.32193	4.32193	4.63459	4.72028	4.32193	21.2708	0.142203	0.292228	0.546421
CTNNB1	1499	CTNNB|MRD19|armadillo	catenin (cadherin-associated protein)_ beta 1_ 88kDa	12.2289	11.9522	13.39	12.1953	12.4364	13.3288	13.2115	13.505	7038.29	0.411701	0.387979	0.652354
CTNS	1497	CTNS-LSB|PQLC4	cystinosin_ lysosomal cystine transporter	6.09233	5.97568	6.88154	6.19318	6.37504	5.86394	5.88069	6.2426	72.914	-0.205428	0.420486	0.674154
CTSE	1510	CATE	cathepsin E	4.32193	5.43496	4.32193	4.32193	4.32193	4.32193	4.32193	4.32193	22.0248	-0.371011	0.198114	0.429372
CUL1	8454	-	cullin 1	7.77676	7.54551	9.69091	9.2636	9.49277	9.01728	8.86867	10.0284	498.167	0.996418	0.104745	0.306179
CUL2	8453	-	cullin 2	11.2722	11.6059	9.97149	9.95712	9.9528	10.0374	10.1013	9.94163	1309.66	-0.95182	0.0297861	0.163862
CUL3	8452	CUL-3|PHA2E	cullin 3	9.4142	9.00357	10.3166	10.2396	10.3367	10.4392	10.4945	10.3342	1076.63	0.790706	0.0251916	0.151949
CX3CL1	6376	ABCD-3|C3Xkine|CXC3|CXC3C|NTN|NTT|SCYD1|fractalkine|neurotactin	chemokine (C-X3-C motif) ligand 1	6.92873	6.26115	5.92291	5.38024	6.01659	6.34643	5.95466	5.46989	65.575	-0.53737	0.125447	0.341721
CX3CR1	1524	CCRL1|CMKBRL1|CMKDR1|GPR13|GPRV28|V28	chemokine (C-X3-C motif) receptor 1	4.32193	5.61941	4.32193	4.32193	4.32193	4.32193	4.32193	4.32193	22.3796	-0.432495	0.195459	0.429372
CXCL10	3627	C7|IFI10|INP10|IP-10|SCYB10|crg-2|gIP-10|mob-1	chemokine (C-X-C motif) ligand 10	4.32193	5.97568	4.71864	4.32193	4.32193	4.32193	4.32193	4.63981	24.5554	-0.619909	0.125081	0.341721
CXCL11	6373	H174|I-TAC|IP-9|IP9|SCYB11|SCYB9B|b-R1	chemokine (C-X-C motif) ligand 11	4.32193	6.02015	4.65421	4.69432	5.37504	4.32193	4.32193	4.32193	26.9821	-0.391731	0.405369	0.662539
CXCL12	6387	IRH|PBSF|SCYB12|SDF1|TLSF|TPAR1	chemokine (C-X-C motif) ligand 12	6.1918	6.10497	5.74953	4.32193	4.32193	4.32193	4.32193	5.71781	35.0533	-1.41433	0.00639082	0.119713
CXCL16	58191	CXCLG16|SR-PSOX|SRPSOX	chemokine (C-X-C motif) ligand 16	4.32193	5.6761	6.83895	5.63023	6.08874	5.13422	4.72028	5.43962	44.6707	-0.209708	0.727441	0.870054
CXCR4	7852	CD184|D2S201E|FB22|HM89|HSY3RR|LAP-3|LAP3|LCR1|LESTR|NPY3R|NPYR|NPYRL|NPYY3R|WHIM|WHIMS	chemokine (C-X-C motif) receptor 4	8.92878	8.88856	8.6708	7.42819	7.89112	10.6267	10.893	10.0424	576.502	0.546882	0.56295	0.7695
CXXC1	30827	2410002I16Rik|5830420C16Rik|CFP1|CGBP|HsT2645|PCCX1|PHF18|SPP1|ZCGPC1|hCGBP	CXXC finger protein 1	7.89966	8.34199	6.85325	6.56316	6.83971	6.50446	6.51523	6.67948	130.203	-1.07789	0.0118933	0.119713
CYBB	1536	AMCBX2|CGD|GP91-1|GP91-PHOX|GP91PHOX|IMD34|NOX2|p91-PHOX	cytochrome b-245_ beta polypeptide	5.74443	5.73064	4.32193	4.32193	4.32193	4.32193	4.32193	4.32193	25.5602	-0.943738	0.0243101	0.151386
CYCS	54205	CYC|HCS|THC4	cytochrome c_ somatic	7.58871	7.24241	6.98948	8.69832	8.97914	6.43463	6.55152	7.11385	174.824	0.281955	0.693095	0.849176
CYP4X1	260293	CYPIVX1	cytochrome P450_ family 4_ subfamily X_ polypeptide 1	5.92884	5.6761	6.05311	4.63052	5.37504	4.94626	4.63285	4.92932	38.6261	-0.983219	0.00161851	0.101913
DAGLA	747	C11orf11|DAGL(ALPHA)|DAGLALPHA|NSDDR	diacylglycerol lipase_ alpha	8.61585	8.80855	6.40446	8.22072	7.96006	6.02436	6.43996	7.01424	173.168	-0.811084	0.315649	0.575877
DBH	1621	DBM	dopamine beta-hydroxylase (dopamine beta-monooxygenase)	5.86987	5.61941	5.55275	4.56316	5.48607	4.32193	4.32193	4.79181	33.4948	-0.983697	0.0107694	0.119713
DCX	1641	DBCN|DC|LISX|SCLH|XLIS	doublecortin	12.8226	12.7133	11.4376	13.832	13.7513	12.1327	12.2501	12.0776	6326.34	0.484203	0.43955	0.68417
DDC	1644	AADC	dopa decarboxylase (aromatic L-amino acid decarboxylase)	8.45483	8.2703	5.78005	7.77076	8.8345	6.37643	6.07553	6.48494	152.844	-0.393291	0.668396	0.831393
DDIT3	1649	CEBPZ|CHOP|CHOP-10|CHOP10|GADD153	DNA-damage-inducible transcript 3	11.0162	11.0091	8.99271	10.0702	9.34225	10.3215	10.7805	9.37284	1107.55	-0.361896	0.552325	0.765998
DDX23	9416	PRPF28|SNRNP100|U5-100K|U5-100KD|prp28	DEAD (Asp-Glu-Ala-Asp) box polypeptide 23	7.99915	8.13556	8.30879	8.05956	7.89112	7.99078	7.80258	8.42417	269.934	-0.114193	0.49413	0.724513
DES	1674	CSM1|CSM2|LGMD2R	desmin	4.32193	5.49921	10.2049	4.32193	4.32193	6.3311	6.30506	6.5575	63.2477	-1.10784	0.450783	0.696166
DGKB	1607	DAGK2|DGK|DGK-BETA	diacylglycerol kinase_ beta 90kDa	9.22156	9.02006	7.12578	8.30012	8.5892	7.06188	6.90881	7.0847	241.188	-0.866855	0.217112	0.455527
DGKE	8526	DAGK5|DAGK6|DGK|NPHS7	diacylglycerol kinase_ epsilon 64kDa	8.70276	8.84602	7.36501	8.8219	8.90114	7.90575	7.79753	7.55743	301.746	-0.107849	0.827678	0.933537
DLAT	1737	DLTA|PDC-E2|PDCE2	dihydrolipoamide S-acetyltransferase	9.0398	8.97565	9.67078	9.69441	9.80268	9.55457	9.62132	9.74143	730.418	0.454141	0.0336969	0.173076
DLD	1738	DLDD|DLDH|E3|GCSL|LAD|PHE3	dihydrolipoamide dehydrogenase	10.627	10.4795	11.2292	11.0022	10.9886	11.0538	11.1547	11.1447	1991.94	0.290255	0.138103	0.358218
DLG3	1741	MRX|MRX90|NEDLG|PPP1R82|SAP102|XLMR	discs_ large homolog 3 (Drosophila)	9.55639	9.54551	8.67888	9.61171	9.61996	8.64685	8.82985	9.05742	585.417	-0.107101	0.751049	0.883587
DLG4	1742	PSD95|SAP-90|SAP90	discs_ large homolog 4 (Drosophila)	9.91063	9.88556	8.49885	9.96526	9.93578	10.2069	10.0962	9.43575	856.238	0.496302	0.215766	0.454244
DLGAP1	9229	DAP-1|DAP-1-ALPHA|DAP-1-BETA|DAP1|DLGAP1A|DLGAP1B|GKAP|SAPAP1	discs_ large (Drosophila) homolog-associated protein 1	8.0398	8.16546	6.32427	8.51069	8.57042	7.3156	7.25465	6.87369	198.339	0.195168	0.754271	0.88441
DLL4	54567	hdelta2	delta-like 4 (Drosophila)	7.64248	7.70356	5.80967	5.34092	5.25475	5.23573	4.53978	6.66633	65.0804	-1.6444	0.0312381	0.16719
DLX1	1745	-	distal-less homeobox 1	5.86987	5.78293	6.07767	4.81455	5.48607	7.36142	5.41414	6.07489	58.089	-0.0799452	0.887686	0.967583
DLX2	1746	TES-1|TES1	distal-less homeobox 2	5.74443	6.02015	5.32445	4.9782	5.48607	6.23592	4.95466	5.58556	46.5652	-0.24826	0.476511	0.712891
DNAH1	25981	DNAHC1|HDHC7|HL-11|HL11|HSRF-1|XLHSRF-1	dynein_ axonemal_ heavy chain 1	7.23907	7.70356	4.71864	5.07767	5.05311	5.39129	5.18706	5.09466	51.3799	-1.393	0.0673226	0.236042
DNAJA2	10294	CPR3|DJ3|DJA2|DNAJ|DNJ3|HIRIP4|PRO3015|RDJ2	DnaJ (Hsp40) homolog_ subfamily A_ member 2	9.0597	8.85219	9.50339	9.56744	9.74803	10.0871	10.1104	9.66144	762.034	0.69646	0.01064	0.119713
DNM1L	10059	DLP1|DRP1|DVLP|DYMPLE|EMPF|HDYNIV	dynamin 1-like	10.8548	10.8826	9.67886	9.77818	9.75358	9.42034	9.48595	9.62815	979.091	-0.858823	0.0220062	0.147713
DNM2	1785	CMT2M|CMTDI1|CMTDIB|DI-CMTB|DYN2|DYNII|LCCS5	dynamin 2	8.35103	8.55309	7.38491	6.9782	6.97911	7.56438	7.44642	7.55036	194.138	-0.792651	0.0356374	0.178187
DOT1L	84444	DOT1|KMT4	DOT1-like histone H3K79 methyltransferase	11.2807	11.2919	8.62549	8.51956	8.35328	8.78771	8.75419	8.91842	637.556	-1.73274	0.0277476	0.157375
DRD1	1812	DADR|DRD1A	dopamine receptor D1	6.1918	6.80851	5.62117	5.75569	6.51254	6.47687	6.24736	6.61294	77.6202	0.113918	0.72299	0.866675
DRD2	1813	D2DR|D2R	dopamine receptor D2	7.92878	8.04177	5.32445	6.39968	6.51254	5.30012	4.91791	7.36886	88.9095	-0.998512	0.264858	0.5135
DRD4	1815	D4DR	dopamine receptor D4	8.76875	9.10494	4.65421	4.32193	4.32193	5.16872	5.12433	4.46989	53.5137	-2.82794	0.0270351	0.156884
EFNA1	1942	B61|ECKLG|EFL1|EPLG1|LERK-1|LERK1|TNFAIP4	ephrin-A1	6.7443	7.12536	6.32427	6.45631	6.28577	5.90569	5.58676	6.82757	84.8595	-0.518889	0.147217	0.37048
EFNA5	1946	AF1|EFL5|EPLG7|GLC1M|LERK7|RAGS	ephrin-A5	6.67723	6.6761	9.31399	7.58871	7.93091	7.43471	7.66605	10.0373	241.457	0.575762	0.522089	0.73849
EFNB3	1949	EFL6|EPLG8|LERK8	ephrin-B3	9.88483	10.2188	8.61291	10.1876	10.3311	9.90319	9.90177	9.24255	882.442	0.341072	0.435839	0.681558
EFR3A	23167	-	EFR3 homolog A	9.72371	9.86135	9.81893	8.56316	8.697	8.99565	8.9387	9.97246	639.753	-0.767937	0.0461178	0.201933
EGF	1950	HOMG4|URG	epidermal growth factor	5.80839	5.92979	5.78005	4.32193	5.05311	6.78777	6.50303	6.05485	54.943	-0.0952698	0.874292	0.961576
EGFL7	51162	NEU1|VE-STATIN|ZNEU1	EGF-like-domain_ multiple 7	6.83946	6.80851	6.44294	6.00383	6.48607	5.30012	4.3875	6.5575	68.7478	-0.949966	0.110909	0.318078
EGFR	1956	ERBB|ERBB1|HER1|NISBD2|PIG61|mENA	epidermal growth factor receptor	6.64241	7.12536	8.27719	6.5803	6.58916	6.916	6.37417	8.45865	139.141	-0.364667	0.550262	0.764532
EGR1	1958	AT225|G0S30|KROX-24|NGFI-A|TIS8|ZIF-268|ZNF225	early growth response 1	7.45483	7.51483	6.34483	5.75569	4.32193	5.58376	5.3875	5.17033	61.4658	-1.86099	0.00285651	0.101913
EGR2	1959	AT591|CMT1D|CMT4E|KROX20	early growth response 2	4.32193	4.32193	4.32193	4.32193	4.32193	4.32193	4.32193	4.32193	20	1.67477e-15	1	1
EHMT1	79813	EUHMTASE1|Eu-HMTase1|FP13812|GLP|GLP1|KMT1D|bA188C12,1	euchromatic histone-lysine N-methyltransferase 1	12.3882	12.5811	10.0216	9.72543	9.8605	9.39671	9.36396	9.96048	1362.7	-2.00223	0.0115278	0.119713
EIF2S1	1965	EIF-2|EIF-2A|EIF-2alpha|EIF2|EIF2A	eukaryotic translation initiation factor 2_ subunit 1 alpha_ 35kDa	7.55167	7.26106	9.11392	8.59712	8.62604	9.50271	9.61421	9.18651	410.619	1.12977	0.0511598	0.211312
EMCN	51705	EMCN2|MUC14	endomucin	4.32193	4.32193	4.32193	4.32193	4.32193	4.32193	4.32193	4.32193	20	1.67477e-15	1	1
EMP2	2013	XMP	epithelial membrane protein 2	7.0663	7.26106	8.26651	6.07767	5.37504	8.32337	7.94099	9.29228	174.902	-0.129421	0.894954	0.973055
ENG	2022	END|HHT1|ORW1	endoglin	4.32193	4.32193	7.33459	4.32193	4.32193	4.86394	4.44029	6.2426	32.4724	-0.48801	0.573696	0.773065
ENTPD2	954	CD39L1|NTPDase-2	ectonucleoside triphosphate diphosphohydrolase 2	6.3293	6.78306	5.14934	4.49249	6.01659	4.53107	4.3875	5.20711	41.1283	-1.16028	0.0587715	0.223238
ENTPD4	9583	LALP70|LAP70|LYSAL1|NTPDase-4|UDPase	ectonucleoside triphosphate diphosphohydrolase 4	9.62921	9.40192	10.2571	10.4009	10.1742	9.90835	9.89591	10.3475	1025.33	0.382617	0.13685	0.35741
EP300	2033	KAT3B|RSTS2|p300	E1A binding protein p300	9.78875	9.76029	9.94827	9.70028	9.80268	9.53803	9.48907	9.90599	856.12	-0.145225	0.269407	0.519668
EPHA2	1969	ARCC2|CTPA|CTPP1|CTRCT6|ECK	EPH receptor A2	7.74436	7.64811	8.54821	5.72547	6.01659	7.86925	7.76706	7.26875	160.172	-1.0508	0.120739	0.336122
EPHA3	2042	EK4|ETK|ETK1|HEK|HEK4|TYRO4	EPH receptor A3	8.85477	9.31104	8.79123	8.34576	8.10628	9.3137	8.99896	8.35262	433.322	-0.362221	0.282935	0.537577
EPHA4	2043	HEK8|SEK|TYRO1	EPH receptor A4	10.1115	10.0711	9.46885	9.59081	9.84756	8.82906	8.75158	9.1258	711.403	-0.654833	0.0717609	0.245516
EPHA5	2044	CEK7|EHK-1|EHK1|EK7|HEK7|TYRO4	EPH receptor A5	6.41414	6.49921	6.49889	6.85736	8.09756	6.67129	6.53947	8.57149	129.668	0.876689	0.136155	0.35741
EPHA6	285220	EHK-2|EHK2|EK12|EPA6|HEK12|PRO57066	EPH receptor A6	6.23917	6.26115	5.44294	5.12516	6.19061	4.32193	4.32193	7.18874	49.7441	-0.551416	0.470813	0.705755
EPHA7	2045	EHK-3|EHK3|EK11|HEK11	EPH receptor A7	8.16757	7.94146	8.49426	9.18488	9.56727	8.90319	8.49061	8.8421	415.561	0.796515	0.017867	0.141447
EPO	2056	EP|MVCD2	erythropoietin	5.86987	5.56071	5.00225	4.32193	5.19061	4.36177	4.32193	4.32193	29.2198	-0.973979	0.0110498	0.119713
ERBB3	2065	ErbB-3|HER3|LCCS2|MDA-BF-1|c-erbB-3|c-erbB3|erbB3-S|p180-ErbB3|p45-sErbB3|p85-sErbB3	erb-b2 receptor tyrosine kinase 3	5.67723	4.32193	6.07767	4.49249	4.32193	4.53107	4.32193	4.79181	28.188	-0.867095	0.0590405	0.223238
ERG	2078	erg-3|p55	v-ets avian erythroblastosis virus E26 oncogene homolog	4.32193	4.32193	4.32193	4.32193	4.32193	4.32193	4.32193	4.32193	20	1.67477e-15	1	1
ERLEC1	27248	C2orf30|CIM|CL24936|CL25084|HEL117|XTP3-B|XTP3TPB	endoplasmic reticulum lectin 1	10.3803	10.079	11.0208	10.4388	10.6016	11.7128	11.8494	11.1945	1923.66	0.666042	0.146305	0.37048
ESAM	90952	W117m	endothelial cell adhesion molecule	4.32193	4.32193	4.32193	4.32193	4.32193	4.32193	4.32193	4.32193	20	1.67477e-15	1	1
F2	2147	PT|RPRGL2|THPH1	coagulation factor II (thrombin)	4.32193	4.32193	4.32193	4.32193	4.32193	4.32193	4.32193	4.32193	20	1.67477e-15	1	1
FA2H	79152	FAAH|FAH1|FAXDC1|SCS7|SPG35	fatty acid 2-hydroxylase	5.92884	6.06307	5.19495	4.49249	5.1235	5.70736	5.49057	7.43187	51.2359	-0.0797969	0.904761	0.980911
FAM126A	84668	DRCTNNB1A|HCC|HLD5|HYCC1	family with sequence similarity 126_ member A	8.29614	8.2976	9.04993	8.78924	9.14906	9.01011	8.94778	8.93758	448.723	0.418864	0.0701296	0.24117
FAS	355	ALPS1A|APO-1|APT1|CD95|FAS1|FASTM|TNFRSF6	Fas cell surface death receptor	6.49442	6.49921	8.56136	5.41886	5.73118	6.70722	6.69877	8.29439	111.483	-0.614909	0.460083	0.696166
FASLG	356	ALPS1B|APT1LG1|APTL|CD178|CD95-L|CD95L|FASL|TNFSF6	Fas ligand (TNF superfamily_ member 6)	4.32193	6.26115	4.65421	4.32193	5.25475	4.32193	4.32193	4.34412	26.4508	-0.566167	0.272045	0.522107
FGF12	2257	FGF12B|FHF1	fibroblast growth factor 12	8.70276	8.80219	5.68678	9.43998	9.67373	7.44178	7.21004	7.13289	258.007	0.449105	0.665805	0.829877
FGF14	2259	FGF-14|FHF-4|FHF4|SCA27	fibroblast growth factor 14	8.37239	8.07371	6.23936	9.90387	10.1658	7.3912	7.50303	7.67292	287.076	0.965554	0.318979	0.575877
FGF2	2247	BFGF|FGF-2|FGFB|HBGF-2	fibroblast growth factor 2 (basic)	9.03312	8.783	9.95993	8.50176	8.98388	9.02203	9.04628	8.69877	513.278	-0.408138	0.196299	0.429372
FLT1	2321	FLT|FLT-1|VEGFR-1|VEGFR1	fms-related tyrosine kinase 1	6.09233	6.10497	7.21742	4.32193	4.32193	4.98596	4.32193	5.40871	40.6983	-1.79948	0.00236635	0.101913
FLT4	2324	FLT41|LMPH1A|PCL|VEGFR3	fms-related tyrosine kinase 4	6.45483	6.61956	4.32193	4.32193	5.63807	4.42021	4.32193	4.32193	33.1871	-1.19396	0.0892364	0.280758
FMR1	2332	FMRP|FRAXA|POF|POF1	fragile X mental retardation 1	8.76875	8.91818	9.63592	8.94234	9.09753	10.2583	10.3296	10.2891	739.272	0.675755	0.165433	0.393324
FN1	2335	CIG|ED-B|FINC|FN|FNZ|GFND|GFND2|LETS|MSF	fibronectin 1	6.71122	7.02004	12.4154	8.08969	8.21505	11.609	10.3077	9.84065	619.988	0.896855	0.572649	0.773025
FOS	2353	AP-1|C-FOS|p55	FBJ murine osteosarcoma viral oncogene homolog	10.8006	10.9196	8.0838	8.01005	7.6737	7.99565	8.40412	7.41642	405.343	-2.0347	0.0193782	0.144386
FRMPD4	9758	PDZD10|PDZK10	FERM and PDZ domain containing 4	5.67723	6.26115	6.12578	4.75596	5.19061	6.71905	6.64386	6.74295	64.6497	-0.0109008	0.98482	1
FUS	2521	ALS6|ETM4|FUS1|HNRNPP2|POMP75|TLS	FUS RNA binding protein	11.6686	11.5931	11.8398	11.3779	11.5044	10.8889	10.8101	11.6256	2727.85	-0.459154	0.0762957	0.25476
FXN	2395	CyaY|FA|FARR|FRDA|X25	frataxin	9.48949	9.45543	9.09289	8.22612	8.23903	8.58706	8.80006	8.91842	461.78	-0.791798	0.00653882	0.119713
FYN	2534	SLK|SYN|p59-FYN	FYN proto-oncogene_ Src family tyrosine kinase	10.7423	10.4124	9.55261	10.6506	10.804	9.95016	9.90527	10.4154	1264.28	0.109336	0.75524	0.88441
GAA	2548	LYAG	glucosidase_ alpha; acid	9.29616	9.3507	8.35997	6.99107	7.1235	8.92116	8.7148	9.20242	360.779	-0.811687	0.238639	0.479828
GABRA1	2554	ECA4|EIEE19|EJM|EJM5	gamma-aminobutyric acid (GABA) A receptor_ alpha 1	5.74443	4.32193	4.8953	4.32193	5.77558	4.36177	4.32193	4.52857	27.549	-0.325266	0.497626	0.724513
GABRA4	2557	-	gamma-aminobutyric acid (GABA) A receptor_ alpha 4	4.32193	4.32193	4.32193	4.32193	4.32193	4.32193	4.32193	4.32193	20	1.67477e-15	1	1
GABRB2	2561	-	gamma-aminobutyric acid (GABA) A receptor_ beta 2	4.32193	4.32193	5.40463	4.9782	6.01659	4.77663	4.32193	6.42408	33.6081	0.620655	0.300218	0.557862
GABRB3	2562	ECA5	gamma-aminobutyric acid (GABA) A receptor_ beta 3	9.32933	8.71036	10.5011	10.8424	11.0655	9.489	9.16792	9.43384	902.278	0.486128	0.454132	0.696166
GABRG2	2566	CAE2|ECA2|GEFSP3	gamma-aminobutyric acid (GABA) A receptor_ gamma 2	6.67723	6.43513	5.44294	7.39968	8.05317	6.54473	6.56331	6.09445	100.519	0.745969	0.189328	0.429372
GABRP	2568	-	gamma-aminobutyric acid (GABA) A receptor_ pi	4.32193	5.73064	6.7028	4.32193	4.32193	4.32193	4.32193	4.32193	27.7733	-1.26319	0.0334922	0.173076
GABRR1	2569	-	gamma-aminobutyric acid (GABA) A receptor_ rho 1	4.32193	5.36807	4.8953	4.81455	4.32193	5.77637	5.78241	5.13299	33.1674	0.303882	0.485674	0.720206
GABRR3	200959	-	gamma-aminobutyric acid (GABA) A receptor_ rho 3 (gene/pseudogene)	4.32193	5.56071	4.83895	4.32193	4.32193	4.32193	4.32193	4.32193	23.2862	-0.58527	0.0543891	0.218381
GAD1	2571	CPSQ1|GAD|SCP	glutamate decarboxylase 1 (brain_ 67kDa)	8.77676	8.88856	5.32445	8.47005	8.53212	7.46295	6.97246	7.91289	221.71	0.206837	0.821828	0.930833
GAD2	2572	GAD65	glutamate decarboxylase 2 (pancreatic islets and brain_ 65kDa)	4.32193	5.73064	5.44294	4.32193	5.19061	6.6094	5.86146	6.03474	43.3875	0.438459	0.470498	0.705755
GAL3ST1	9514	CST	galactose-3-O-sulfotransferase 1	8.58871	8.56064	4.58736	5.56316	4.32193	6.23592	6.55152	5.52888	75.7023	-1.60529	0.163631	0.393324
GALC	2581	-	galactosylceramidase	7.28494	6.99808	9.61291	9.19599	9.4489	9.06649	9.03138	9.96183	453.533	1.37561	0.0590027	0.223238
GATA2	2624	DCML|IMD21|MONOMAC|NFE1B	GATA binding protein 2	6.3293	6.88252	6.92303	4.32193	4.32193	4.53107	4.32193	5.71781	42.7748	-2.06868	0.000867228	0.101913
GBA	2629	GBA1|GCB|GLUC	glucosidase_ beta_ acid	7.97143	7.59036	10.2408	9.23962	9.02123	8.32337	8.43354	9.54678	444.455	0.31204	0.640829	0.816534
GDNF	2668	ATF1|ATF2|HFB1-GDNF|HSCR3	glial cell derived neurotrophic factor	4.32193	5.56071	4.8953	4.32193	5.63807	4.32193	4.32193	4.32193	26.2267	-0.340825	0.437996	0.683525
GDPD2	54857	GDE3|OBDPF	glycerophosphodiester phosphodiesterase domain containing 2	7.30725	7.56064	7.36501	7.37051	7.95041	7.74806	7.00764	7.00394	170.566	0.00514807	0.984272	1
GFAP	2670	ALXDRD	glial fibrillary acidic protein	4.32193	4.32193	4.32193	4.32193	4.32193	4.32193	4.32193	4.32193	20	1.67477e-15	1	1
GFPT1	2673	CMS12|CMSTA1|GFA|GFAT|GFAT 1|GFAT1|GFAT1m|GFPT|GFPT1L|MSLG	glutamine--fructose-6-phosphate transaminase 1	8.84715	8.57558	9.19224	9.30784	9.00267	10.0456	10.2034	9.24695	631.521	0.689647	0.0725299	0.245516
GGA1	26088	-	golgi-associated_ gamma adaptin ear containing_ ARF binding protein 1	7.69432	7.57554	7.07767	7.49273	7.43162	7.27631	6.90881	7.25134	161.853	-0.177013	0.383862	0.649197
GGT1	2678	CD224|D22S672|D22S732|GGT|GGT 1|GTG	gamma-glutamyltransferase 1	7.16752	7.43513	6.00248	5.34092	5.73118	5.16872	4.99005	5.76765	61.8395	-1.46867	0.00500461	0.119713
GJB1	2705	CMTX|CMTX1|CX32	gap junction protein_ beta 1_ 32kDa	4.32193	5.29756	4.32193	4.32193	4.32193	4.32193	4.32193	4.32193	21.7642	-0.32521	0.201118	0.43178
GLRB	2743	HKPX2	glycine receptor_ beta	7.77676	7.51483	8.52595	9.42114	9.45232	8.6157	8.6825	8.51798	378.303	0.998749	0.0209622	0.145545
GLS	2744	AAD20|GAC|GAM|GLS1|KGA	glutaminase	9.92877	9.69676	10.5493	10.7177	11.005	9.71606	9.69872	10.4624	1194.22	0.261716	0.511204	0.730292
GNAI1	2770	Gi	guanine nucleotide binding protein (G protein)_ alpha inhibiting activity polypeptide 1	10.2127	9.79902	10.2216	11.8115	11.841	10.4769	10.6027	10.4558	1637.95	0.959848	0.0563194	0.218381
GNAI2	2771	GIP|GNAI2B|H_LUCA15,1|H_LUCA16,1	guanine nucleotide binding protein (G protein)_ alpha inhibiting activity polypeptide 2	10.7927	10.6847	11.7978	10.8264	10.8656	12.6003	12.6381	12.3018	3026.47	0.754696	0.229624	0.469833
GNAI3	2773	87U6|ARCND1	guanine nucleotide binding protein (G protein)_ alpha inhibiting activity polypeptide 3	9.50408	9.4675	9.28517	9.03194	9.17415	9.53638	9.73067	9.35667	668.981	-0.0529563	0.768022	0.896615
GNAO1	2775	EIEE17|G-ALPHA-o|GNAO	guanine nucleotide binding protein (G protein)_ alpha activating activity polypeptide O	9.1178	9.37654	7.21742	9.83972	9.94796	7.86925	7.99458	7.60607	393.759	0.0809305	0.921554	0.992041
GNAQ	2776	CMC1|G-ALPHA-q|GAQ|SWS	guanine nucleotide binding protein (G protein)_ q polypeptide	9.44983	9.04712	9.46653	10.253	10.4072	9.51458	9.48438	9.64322	808.01	0.53931	0.0844937	0.273853
GNB5	10681	GB5	guanine nucleotide binding protein (G protein)_ beta 5	8.75251	8.72387	6.79494	8.11338	7.76467	6.90581	6.7412	6.8157	190.878	-0.822287	0.191727	0.429372
GNG2	54331	-	guanine nucleotide binding protein (G protein)_ gamma 2	10.7258	9.431	10.3101	13.2075	13.5882	11.0047	11.0931	10.8479	2479.86	1.79266	0.0585816	0.223238
GNGT1	2792	GNG1	guanine nucleotide binding protein (G protein)_ gamma transducing activity polypeptide 1	6.1918	6.10497	4.32193	5.41886	6.15745	6.3156	6.53947	5.8622	58.2439	0.519153	0.321302	0.575918
GNPTAB	79158	GNPTA|ICD	N-acetylglucosamine-1-phosphate transferase_ alpha and beta subunits	10.1888	10.1827	9.63176	9.8591	10.0327	8.8613	9.0505	9.08958	782.557	-0.622436	0.0990308	0.303316
GNPTG	84572	C16orf27|GNPTAG|LP2537|RJD9	N-acetylglucosamine-1-phosphate transferase_ gamma subunit	7.86987	7.90641	8.79123	8.34078	8.19884	8.28429	8.28369	9.24914	329.819	0.282179	0.414554	0.670342
GPD1L	23171	GPD1-L	glycerol-3-phosphate dehydrogenase 1-like	7.86987	7.73057	8.21184	8.88166	9.1019	8.49073	8.32611	9.02201	350.759	0.827055	0.00756829	0.119713
GPR37	2861	EDNRBL|PAELR|hET(B)R-LP	G protein-coupled receptor 37 (endothelin receptor type B-like)	6.67723	6.53029	9.5548	6.81468	7.5256	7.42038	7.26922	9.85223	208.739	0.188984	0.847832	0.948973
GPR4	2828	-	G protein-coupled receptor 4	6.77676	7.31551	4.95	4.87135	5.48607	4.53107	4.32193	4.52857	40.7198	-1.59963	0.0241869	0.151386
GPR84	53831	EX33|GPCR4	G protein-coupled receptor 84	4.32193	4.32193	4.32193	4.32193	4.32193	4.32193	4.32193	4.32193	20	1.67477e-15	1	1
GPRASP1	9737	GASP|GASP-1|GASP1	G protein-coupled receptor associated sorting protein 1	9.0597	9.22359	8.32432	8.08969	8.19884	8.84257	9.00332	9.08468	424.122	-0.225382	0.513155	0.731703
GRIA1	2890	GLUH1|GLUR1|GLURA|GluA1|HBGR1	glutamate receptor_ ionotropic_ AMPA 1	7.1918	7.31551	7.32436	8.56746	9.23503	8.36146	8.44964	9.668	307.44	1.5791	0.00193969	0.101913
GRIA2	2891	GLUR2|GLURB|GluA2|GluR-K2|HBGR2	glutamate receptor_ ionotropic_ AMPA 2	12.3108	12.3781	7.48969	10.3206	10.4977	8.38011	8.48127	8.75535	908.099	-1.43918	0.28816	0.543428
GRIA3	2892	GLUR-C|GLUR-K3|GLUR3|GLURC|GluA3|MRX94	glutamate receptor_ ionotropic_ AMPA 3	8.76875	9.00357	6.46189	7.99741	8.04412	8.83447	8.74638	8.41249	311.618	0.328903	0.599706	0.792655
GRIA4	2893	GLUR4|GLUR4C|GLURD|GluA4	glutamate receptor_ ionotropic_ AMPA 4	12.3737	12.3338	10.3799	10.5524	10.8332	9.54467	9.60131	11.3118	1866.79	-1.32713	0.0730543	0.245669
GRIK2	2898	EAA4|GLR6|GLUK6|GLUR6|GluK2|MRT6	glutamate receptor_ ionotropic_ kainate 2	6.7443	6.7305	5.71864	7.34074	7.07103	5.58376	5.51538	6.31125	83.11	-0.0333785	0.951015	1
GRIN1	2902	GluN1|MRD8|NMD-R1|NMDA1|NMDAR1|NR1	glutamate receptor_ ionotropic_ N-methyl D-aspartate 1	9.43467	9.44325	4.32193	8.78555	8.99331	5.42021	5.80245	5.99345	154.81	-0.73429	0.643849	0.81827
GRIN2A	2903	EPND|FESD|GluN2A|LKS|NMDAR2A|NR2A	glutamate receptor_ ionotropic_ N-methyl D-aspartate 2A	7.0398	7.35067	5.48059	7.67066	7.99803	6.73064	6.70943	6.36072	120.891	0.470207	0.429186	0.676725
GRIN2B	2904	EIEE27|GluN2B|MRD6|NMDAR2B|NR2B|hNR3	glutamate receptor_ ionotropic_ N-methyl D-aspartate 2B	7.51373	7.29756	5.65449	8.95222	9.5985	6.76514	6.37417	7.03474	168.759	0.923027	0.338943	0.595634
GRIN2C	2905	GluN2C|NMDAR2C|NR2C	glutamate receptor_ ionotropic_ N-methyl D-aspartate 2C	4.32193	5.43496	4.32193	4.32193	4.32193	4.90593	4.32193	4.74308	24.029	-0.16998	0.593915	0.791886
GRIN2D	2906	EB11|GluN2D|NMDAR2D|NR2D	glutamate receptor_ ionotropic_ N-methyl D-aspartate 2D	9.56104	9.75044	6.40446	8.08969	8.50601	7.71898	7.31913	6.70515	257.221	-0.904189	0.317847	0.575877
GRIN3B	116444	GluN3B|NR3B	glutamate receptor_ ionotropic_ N-methyl-D-aspartate 3B	7.01279	7.12536	4.32193	4.32193	4.32193	5.55796	5.24717	4.69209	40.0893	-1.32515	0.101893	0.306081
GRM1	2911	GPRC1A|MGLU1|MGLUR1|PPP1R85|SCAR13	glutamate receptor_ metabotropic 1	6.0398	6.29756	5.05311	4.81455	4.32193	4.32193	4.33342	4.46989	31.05	-1.34448	0.00257038	0.101913
GRM2	2912	GLUR2|GPRC1B|MGLUR2|mGlu2	glutamate receptor_ metabotropic 2	6.86987	6.92991	4.77979	7.06566	6.43162	5.13422	4.95466	5.97246	64.7709	-0.281463	0.697146	0.849176
GRM5	2915	GPRC1E|MGLUR5|PPP1R86|mGlu5	glutamate receptor_ metabotropic 5	4.32193	4.32193	4.32193	4.32193	5.1235	4.32193	4.32193	4.32193	21.4384	0.160315	0.467702	0.703868
GRM8	2918	GLUR8|GPRC1H|MGLUR8|mGlu8	glutamate receptor_ metabotropic 8	6.64241	6.43513	5.10182	7.10161	7.80806	7.08023	6.49057	6.5575	100.578	0.947808	0.0726858	0.245516
GRN	2896	CLN11|GEP|GP88|PCDGF|PEPI|PGRN	granulin	8.83181	8.93567	10.638	8.42823	8.28582	9.51627	9.39917	10.4747	636.362	-0.24766	0.711513	0.859697
GSK3B	2932	-	glycogen synthase kinase 3 beta	9.59781	9.27487	9.51922	10.1323	10.3912	9.75233	9.68928	9.60097	857.949	0.449251	0.067627	0.236042
GSN	2934	ADF|AGEL	gelsolin	10.6512	11.1292	10.3049	7.48374	7.83977	9.55785	9.29797	9.42417	704.816	-1.97442	0.0111859	0.119713
GSR	2936	HEL-75	glutathione reductase	9.46483	9.35935	9.60444	9.26097	9.34961	9.68487	9.78872	9.89763	750.29	0.120151	0.509771	0.729616
GSS	2937	GSHS|HEL-S-64p|HEL-S-88n	glutathione synthetase	7.1178	7.08417	8.01525	7.00371	7.63807	7.08023	7.0505	7.97774	165.528	-0.0556872	0.86918	0.958747
GSTP1	2950	DFN7|FAEES3|GST3|GSTP|HEL-S-22|PI	glutathione S-transferase pi 1	11.6403	11.9269	13.0319	11.7359	11.8476	12.524	12.3859	12.975	4899.55	0.0939699	0.825509	0.933537
GTF2A1	2957	TF2A1|TFIIA|TFIIA-42|TFIIAL	general transcription factor IIA_ 1_ 19/37kDa	10.5795	10.5959	10.4988	10.7633	11.052	10.2693	10.3409	10.4671	1521.06	0.0204491	0.918162	0.991197
GTF2B	2959	TF2B|TFIIB	general transcription factor IIB	8.02641	7.20447	8.43346	8.52842	8.1575	8.72485	8.90177	8.54678	318.568	0.683748	0.0558338	0.218381
GTF2H1	2965	BTF2|P62|TFB1|TFIIH	general transcription factor IIH_ polypeptide 1_ 62kDa	9.46483	9.72385	8.99918	8.75956	8.5892	8.49418	8.40084	8.78888	478.563	-0.789424	0.00360244	0.101913
GTF2H3	2967	BTF2|P34|TFB4|TFIIH	general transcription factor IIH_ polypeptide 3_ 34kDa	7.51373	7.53021	7.85325	7.41878	7.68538	7.83175	7.76195	7.77373	203.812	0.0619233	0.653187	0.825841
GTF2IRD1	9569	BEN|CREAM1|GTF3|MUSTRD1|RBAP2|WBS|WBSCR11|WBSCR12|hMusTRD1alpha1	GTF2I repeat domain containing 1	8.02641	7.94146	7.82439	8.253	8.08879	8.53803	8.46553	8.10899	285.199	0.360115	0.0321617	0.169742
GUCY1B3	2983	GC-S-beta-1|GC-SB3|GUC1B3|GUCB3|GUCSB3|GUCY1B1	guanylate cyclase 1_ soluble_ beta 3	9.83567	9.81171	7.27184	9.95057	10.1214	9.08937	8.69874	9.04234	599.537	0.40741	0.568032	0.770572
GUSB	2990	BG|MPS7	glucuronidase_ beta	9.85097	9.84911	10.1478	8.32567	8.34594	9.94265	9.92841	10.5361	784.605	-0.533545	0.384393	0.649197
HAP1	9001	HAP2|HIP5|HLP|hHLP1	huntingtin-associated protein 1	7.39343	7.46752	6.00248	6.75582	7.01659	7.67737	7.30506	6.29444	127.036	0.0553758	0.904053	0.980911
HCN1	348980	BCNG-1|BCNG1|EIEE24|HAC-2	hyperpolarization activated cyclic nucleotide gated potassium channel 1	4.32193	4.32193	4.32193	4.32193	4.32193	4.68313	4.53978	5.46989	23.2282	0.345403	0.244194	0.487107
HDAC1	3065	GON-10|HD1|RPD3|RPD3L1	histone deacetylase 1	9.0398	9.21883	10.0136	8.14241	8.14063	9.12521	9.15816	9.84065	543.04	-0.542675	0.278841	0.53246
HDAC2	3066	HD2|RPD3|YAF1	histone deacetylase 2	11.2989	10.7798	13.0718	13.1763	13.4519	12.8625	12.878	13.1078	6116	1.37847	0.0281436	0.158129
HDAC6	10013	CPBHM|HD6|JM21|PPP1R90	histone deacetylase 6	8.9644	9.20447	7.28253	7.74826	7.73118	7.58383	7.57516	7.97246	257.386	-0.761621	0.118739	0.332995
HDAC7	51564	HD7|HD7A|HDAC7A	histone deacetylase 7	8.41422	8.53792	6.55259	6.19318	6.15745	5.98596	5.80245	6.79194	111.776	-1.64871	0.0123426	0.119947
HEXB	3074	ENC-1AS|HEL-248|HEL-S-111	hexosaminidase B (beta polypeptide)	8.38297	8.61952	9.61921	7.87817	7.88099	9.26231	9.14045	9.57675	444.194	-0.126168	0.816654	0.927739
HGF	3082	DFNB39|F-TCF|HGFB|HPTA|SF	hepatocyte growth factor (hepapoietin A; scatter factor)	5.86987	6.29756	5.00225	4.32193	4.32193	4.32193	4.32193	6.76765	35.5834	-0.912154	0.214338	0.452491
HIF1A	3091	HIF-1-alpha|HIF-1A|HIF-1alpha|HIF1|HIF1-ALPHA|MOP1|PASD8|bHLHe78	hypoxia inducible factor 1_ alpha subunit (basic helix-loop-helix transcription factor)	10.7927	11.075	12.4574	11.2576	11.241	11.0768	11.025	12.0791	2657.02	-0.105804	0.81246	0.924355
HLA-DRA	3122	HLA-DRA1|MLRW	major histocompatibility complex_ class II_ DR alpha	4.32193	5.29756	4.32193	4.32193	4.32193	4.32193	4.32193	4.79181	22.6685	-0.231233	0.400793	0.659216
HMGB1	3146	HMG-1|HMG1|HMG3|SBP-1	high mobility group box 1	7.58871	7.20447	9.44772	9.23692	9.37147	9.14499	8.91803	9.18192	434.069	1.09036	0.0606356	0.223704
HMOX1	3162	HMOX1D|HO-1|HSP32|bK286B10	heme oxygenase 1	8.1178	8.32441	6.32427	5.17073	5.37504	5.23573	4.67694	4.97269	65.1052	-2.5026	0.00108685	0.101913
HNRNPM	4670	CEAR|HNRNPM4|HNRPM|HNRPM4|HTGR1|NAGR1|hnRNP M	heterogeneous nuclear ribonucleoprotein M	11.8337	12.1784	12.733	11.9345	12.1679	11.2395	11.1528	12.1506	3885.28	-0.519322	0.165957	0.393324
HOMER1	9456	HOMER|HOMER1A|HOMER1B|HOMER1C|SYN47|Ves-1	homer scaffolding protein 1	9.29616	9.17532	8.40939	8.97499	8.88096	8.16882	8.10024	8.20692	402.153	-0.493906	0.155198	0.382498
HPGDS	27306	GSTS|GSTS1|GSTS1-1|PGD2|PGDS	hematopoietic prostaglandin D synthase	4.32193	4.32193	4.32193	4.32193	4.32193	4.32193	4.32193	4.32193	20	1.67477e-15	1	1
HRAS	3265	C-BAS/HAS|C-H-RAS|C-HA-RAS1|CTLO|H-RASIDX|HAMSV|HRAS1|RASH1|p21ras	Harvey rat sarcoma viral oncogene homolog	7.09223	6.78306	6.8098	7.6627	8.09756	6.42038	6.23247	6.95105	128.547	0.177802	0.707352	0.856031
HSPA6	3310	-	heat shock 70kDa protein 6 (HSP70B')	8.94313	8.88856	4.32193	4.32193	4.32193	4.32193	4.32193	4.32193	44.336	-3.06261	0.0229005	0.151343
HSPB1	3315	CMT2F|HEL-S-102|HMN2B|HS,76067|HSP27|HSP28|Hsp25|SRP27	heat shock 27kDa protein 1	10.7808	11.3188	8.56575	6.84323	7.10622	9.06649	8.92496	8.94298	492.39	-2.04501	0.046879	0.202371
HTR1A	3350	5-HT-1A|5-HT1A|5HT1a|ADRB2RL1|ADRBRL1|G-21|PFMCD	5-hydroxytryptamine (serotonin) receptor 1A_ G protein-coupled	4.32193	4.32193	4.32193	4.32193	4.32193	4.32193	4.32193	4.32193	20	1.67477e-15	1	1
HTR5A	3361	5-HT5A	5-hydroxytryptamine (serotonin) receptor 5A_ G protein-coupled	4.32193	5.43496	4.32193	4.32193	4.32193	4.32193	4.32193	5.01436	23.3866	-0.232526	0.481618	0.719115
HTRA2	27429	OMI|PARK13|PRSS25	HtrA serine peptidase 2	7.14292	6.75702	5.95	6.80025	6.83971	6.37643	6.05897	6.17033	91.2627	-0.167513	0.614773	0.801419
HTT	3064	HD|IT15	huntingtin	8.97143	9.0255	9.29572	9.14527	9.13635	9.19434	9.22509	9.18192	566.901	0.0790432	0.421469	0.674154
ICAM1	3383	BB2|CD54|P3,58	intercellular adhesion molecule 1	4.32193	5.29756	9.51021	4.32193	4.32193	7.79331	7.56925	6.6532	74.7325	-0.244642	0.870698	0.95903
ICAM2	3384	CD102	intercellular adhesion molecule 2	5.74443	6.14568	4.32193	4.56316	4.32193	4.32193	4.32193	4.46989	27.4048	-1.00425	0.0366962	0.17993
IDE	3416	INSULYSIN	insulin-degrading enzyme	8.86987	8.91818	8.31397	6.82909	7.05311	7.88503	7.85661	8.24255	255.3	-1.12739	0.0183188	0.142064
IDH1	3417	HEL-216|HEL-S-26|IDCD|IDH|IDP|IDPC|PICD	isocitrate dehydrogenase 1 (NADP+)_ soluble	11.1194	11.0684	11.7748	12.1075	12.3204	11.8643	11.7359	12.0303	3450.59	0.690796	0.0132646	0.120789
IGF1	3479	IGF-I|IGF1A|IGFI	insulin-like growth factor 1 (somatomedin C)	4.32193	5.49921	4.83895	4.32193	5.1235	4.42021	4.32193	5.31143	27.2822	-0.186896	0.619448	0.80411
IGF1R	3480	CD221|IGFIR|IGFR|JTK13	insulin-like growth factor 1 receptor	9.67294	9.89451	10.2381	9.63641	9.17415	9.8466	9.89356	10.0599	892.695	-0.213049	0.383767	0.649197
IKBKB	3551	IKK-beta|IKK2|IKKB|IMD15|NFKBIKB	inhibitor of kappa light polypeptide gene enhancer in B-cells_ kinase beta	8.14292	8.28854	7.11395	5.38024	5.68538	6.51791	6.31922	7.0847	112.721	-1.65098	0.00907533	0.119713
IL10	3586	CSIF|GVHDS|IL-10|IL10A|TGIF	interleukin 10	4.32193	4.32193	4.32193	4.32193	4.32193	4.32193	4.32193	4.32193	20	1.67477e-15	1	1
IL10RA	3587	CD210|CD210a|CDW210A|HIL-10R|IL-10R1|IL10R	interleukin 10 receptor_ alpha	7.91427	8.06313	4.32193	7.06566	6.63807	4.90593	5.15623	4.32193	66.1832	-1.14887	0.317219	0.575877
IL13RA1	3597	CD213A1|CT19|IL-13Ra|NR4	interleukin 13 receptor_ alpha 1	7.16752	7.16551	9.67686	6.07767	6.43162	9.67886	9.7148	10.2215	308.002	0.421598	0.746855	0.880015
IL15RA	3601	CD215	interleukin 15 receptor_ alpha	4.32193	4.32193	4.8953	4.87135	4.32193	4.32193	4.32193	4.32193	22.0434	-0.0812403	0.694564	0.849176
IL1B	3553	IL-1|IL1-BETA|IL1F2	interleukin 1_ beta	4.32193	5.43496	4.77979	4.32193	4.32193	4.32193	4.32193	5.43962	25.2463	-0.300091	0.43344	0.680608
IL1R1	3554	CD121A|D2S1473|IL-1R-alpha|IL1R|IL1RA|P80	interleukin 1 receptor_ type I	5.86987	4.32193	6.94989	4.56316	5.19061	4.47703	4.32193	6.46989	38.6002	-0.709372	0.358098	0.621357
IL4R	3566	CD124|IL-4RA|IL4RA	interleukin 4 receptor	7.0663	7.38509	6.51696	4.63052	4.32193	5.26828	5.15623	6.15178	56.1859	-1.8837	0.00348615	0.101913
IL6	3569	BSF2|HGF|HSF|IFNB2|IL-6	interleukin 6	4.32193	4.32193	5.48059	4.32193	4.32193	4.42021	4.32193	4.34412	22.3441	-0.362125	0.225001	0.466131
IL6R	3570	CD126|IL-6R-1|IL-6RA|IL6Q|IL6RA|IL6RQ|gp80	interleukin 6 receptor	6.7443	6.59036	5.58736	4.87135	4.32193	5.20281	4.32193	5.55735	42.2147	-1.45227	0.00835077	0.119713
INA	9118	NEF5|NF-66|TXBP-1	internexin neuronal intermediate filament protein_ alpha	11.3697	10.97	10.9821	13.6524	13.7414	11.0549	10.9896	11.8091	3618.47	1.14219	0.180997	0.415581
INHBB	3625	-	inhibin_ beta B	6.67723	6.33324	5.00225	5.63023	6.43162	6.9364	6.40088	4.52857	63.6705	-0.0186998	0.977257	1
INPP4A	3631	INPP4|TVAS1	inositol polyphosphate-4-phosphatase type I A	9.89225	9.97566	8.38487	9.23153	9.44203	9.09389	8.92727	9.07484	610.055	-0.263682	0.504347	0.725973
INPP5F	22876	MSTP007|MSTPO47|SAC2|hSAC2	inositol polyphosphate-5-phosphatase F	9.49925	9.35504	11.6129	10.332	10.3404	11.999	12.1157	11.3754	1818.71	1.07675	0.16725	0.393531
INS	3630	IDDM|IDDM1|IDDM2|ILPR|IRDN|MODY10	insulin	4.32193	5.36807	4.32193	4.32193	4.32193	4.32193	4.32193	4.32193	21.8975	-0.348714	0.199432	0.429372
INSR	3643	CD220|HHF5	insulin receptor	9.93598	10.2354	8.83892	9.48374	9.49609	8.75091	8.76706	8.94298	633.142	-0.581944	0.153371	0.380922
IPCEF1	26034	PIP3-E	interaction protein for cytohesin exchange factors 1	4.32193	4.32193	4.32193	4.81455	5.31615	4.32193	4.32193	4.32193	22.7498	0.297368	0.282185	0.537495
IRF8	3394	H-ICSBP|ICSBP|ICSBP1|IMD32A|IMD32B|IRF-8	interferon regulatory factor 8	4.32193	5.73064	4.32193	4.32193	4.32193	5.09845	4.32193	4.32193	24.1689	-0.314266	0.435661	0.681558
ISLR2	57611	LINX	immunoglobulin superfamily containing leucine-rich repeat 2	8.84715	8.59036	5.40463	9.01948	9.76464	6.50446	6.36054	7.59924	216.964	0.235625	0.841546	0.94472
ITGA5	3678	CD49e|FNRA|VLA-5|VLA5A	integrin_ alpha 5 (fibronectin receptor_ alpha polypeptide)	7.0663	6.88252	9.33461	5.12516	5.37504	8.04794	7.80755	8.17043	149.727	-0.855923	0.423928	0.674154
ITGA7	3679	-	integrin_ alpha 7	7.94316	8.03094	7.64623	6.78555	6.86047	7.14282	7.11645	7.94568	172.914	-0.703253	0.0386901	0.183778
ITGAL	3683	CD11A|LFA-1|LFA1A	integrin_ alpha L (antigen CD11A (p180)_ lymphocyte function-associated antigen 1; alpha polypeptide)	4.32193	4.32193	4.32193	4.32193	4.32193	4.32193	4.32193	4.32193	20	1.67477e-15	1	1
ITGAM	3684	CD11B|CR3A|MAC-1|MAC1A|MO1A|SLEB6	integrin_ alpha M (complement component 3 receptor 3 subunit)	4.32193	5.43496	4.32193	4.32193	5.1235	4.32193	4.32193	4.32193	23.6088	-0.210697	0.542004	0.75731
ITGAX	3687	CD11C|SLEB6	integrin_ alpha X (complement component 3 receptor 4 subunit)	4.32193	5.83365	4.32193	4.32193	4.32193	4.32193	4.32193	6.05485	26.4924	-0.157323	0.785646	0.906057
ITPR1	3708	ACV|CLA4|INSP3R1|IP3R|IP3R1|PPP1R94|SCA15|SCA16|SCA29	inositol 1_4_5-trisphosphate receptor_ type 1	6.0398	6.18507	8.14343	5.30012	5.53854	6.80993	6.59842	7.29444	89.8047	-0.481144	0.495033	0.724513
ITPR2	3709	ANHD|CFAP48|INSP3R2|IP3R2	inositol 1_4_5-trisphosphate receptor_ type 2	6.3293	6.06307	8.22294	5.07767	5.58916	7.83175	6.89942	7.75535	105.499	-0.2411	0.783039	0.904422
ITPR3	3710	IP3R|IP3R3	inositol 1_4_5-trisphosphate receptor_ type 3	6.80851	7.06307	6.58736	4.32193	5.1235	5.36142	4.99005	7.20692	61.0892	-1.41889	0.0547919	0.218381
JAM3	83700	JAM-2|JAM-3|JAM-C|JAMC	junctional adhesion molecule 3	9.82019	9.56438	10.0731	10.0319	10.1171	9.99807	9.87581	10.4319	1016.26	0.271735	0.144227	0.367828
JUN	3725	AP-1|AP1|c-Jun	jun proto-oncogene	9.86989	9.83674	9.16947	10.3408	10.2743	9.24205	9.21196	9.12817	794.644	0.0140743	0.971512	1
KATNA1	11104	-	katanin p60 (ATPase containing) subunit A 1	8.72785	8.68989	8.57875	8.13083	8.04412	8.43825	8.42379	8.38884	344.364	-0.380334	0.0174627	0.140605
KCNA1	3736	AEMK|EA1|HBK1|HUK1|KV1,1|MBK1|MK1|RBK1	potassium channel_ voltage gated shaker related subfamily A_ member 1	4.32193	4.32193	4.32193	4.32193	4.32193	4.32193	4.33342	4.32193	20.0199	0.00229913	0.969842	1
KCNB1	3745	DRK1|EIEE26|KV2,1|h-DRK1	potassium channel_ voltage gated Shab related subfamily B_ member 1	8.6858	8.61228	5.28244	8.13663	8.19884	6.6094	6.14037	5.8622	146.119	-0.537351	0.60364	0.793713
KCNJ10	3766	BIRK-10|KCNJ13-PEN|KIR1,2|KIR4,1|SESAME	potassium channel_ inwardly rectifying subfamily J_ member 10	4.32193	4.32193	4.32193	4.32193	4.32193	4.32193	4.32193	4.32193	20	1.67477e-15	1	1
KEAP1	9817	INrf2|KLHL19	kelch-like ECH-associated protein 1	6.83946	7.24241	6.96324	6.39968	6.48607	6.87455	6.67709	7.22487	114.438	-0.282585	0.221445	0.461092
KEL	3792	CD238|ECE3	Kell blood group_ metallo-endopeptidase	4.32193	5.56071	4.32193	4.32193	4.32193	4.32193	4.32193	4.74308	23.0936	-0.328698	0.320504	0.575877
KIAA1161	57462	NET37	KIAA1161	6.09233	6.18507	6.92303	6.5803	7.08874	6.92624	6.72014	5.97246	94.4212	0.257428	0.427521	0.6755
KIF3A	11127	FLA10|KLP-20	kinesin family member 3A	9.72371	9.68301	9.98459	11.7134	11.8733	10.4665	10.436	10.4222	1486.64	1.18517	0.0272591	0.156884
KLK6	5653	Bssp|Klk7|PRSS18|PRSS9|SP59|hK6	kallikrein-related peptidase 6	4.32193	6.22362	4.51728	4.32193	4.32193	4.32193	4.32193	4.52857	24.4182	-0.657683	0.162562	0.393324
KRAS	3845	C-K-RAS|CFC2|K-RAS2A|K-RAS2B|K-RAS4A|K-RAS4B|KI-RAS|KRAS1|KRAS2|NS|NS3|RALD|RASK2	Kirsten rat sarcoma viral oncogene homolog	9.84334	9.45947	10.1723	10.8459	10.656	9.6637	9.83109	9.94163	1061.35	0.362628	0.311499	0.571833
L1CAM	3897	CAML1|CD171|HSAS|HSAS1|MASA|MIC5|N-CAM-L1|N-CAML1|NCAM-L1|S10|SPG1	L1 cell adhesion molecule	13.0597	13.1997	10.7206	12.5781	12.7615	10.8379	10.9624	11.0341	3806.5	-0.691834	0.397111	0.657525
LAMA2	3908	LAMM	laminin_ alpha 2	7.51373	8.19481	6.38491	6.43763	7.01659	7.28429	6.6879	7.03474	134.301	-0.472252	0.287604	0.543428
LAMB2	3913	LAMS|NPHS5	laminin_ beta 2 (laminin S)	7.16752	7.74382	8.6708	5.59723	6.70846	8.3875	8.03777	9.0773	204.194	-0.299062	0.731577	0.870054
LAMP1	3916	CD107a|LAMPA|LGP120	lysosomal-associated membrane protein 1	9.63807	9.4675	11.6829	10.6557	10.6062	10.6094	10.6764	11.4041	1544.07	0.527524	0.3505	0.610963
LCLAT1	253558	1AGPAT8|AGPAT8|ALCAT1|HSRG1849|LYCAT|UNQ1849	lysocardiolipin acyltransferase 1	10.0531	10.1997	9.18373	9.60129	9.66196	9.1602	9.28191	8.98567	732.122	-0.473964	0.131053	0.354449
LDHC	3948	CT32|LDH3|LDHX	lactate dehydrogenase C	4.32193	4.32193	4.32193	4.32193	4.32193	4.32193	4.32193	4.32193	20	1.67477e-15	1	1
LIF	3976	CDF|DIA|HILDA|MLPLI	leukemia inhibitory factor	6.60689	6.56056	6.97636	4.9782	4.32193	5.79883	5.56346	5.66647	56.0673	-1.44883	0.00520284	0.119713
LMNA	4000	CDCD1|CDDC|CMD1A|CMT2B1|EMD2|FPL|FPLD|FPLD2|HGPS|IDC|LDP1|LFP|LGMD1B|LMN1|LMNC|LMNL1|PRO1	lamin A/C	9.4846	9.87351	10.0654	8.56746	8.31619	9.2902	9.0505	9.518	617.688	-0.859369	0.0274456	0.156884
LOX	4015	-	lysyl oxidase	4.32193	5.92979	8.96985	4.32193	5.1235	8.89542	8.51834	9.94028	128.234	0.952706	0.586503	0.786142
LPAR1	1902	EDG2|GPR26|Gpcr26|LPA1|Mrec1,3|VZG1|edg-2|rec,1,3|vzg-1	lysophosphatidic acid receptor 1	4.32193	5.43496	7.70287	4.32193	4.32193	5.13422	4.63285	6.58541	39.5886	-0.82065	0.374227	0.640679
LPO	4025	SPO	lactoperoxidase	4.32193	4.32193	4.32193	4.32193	4.32193	4.32193	4.32193	4.32193	20	1.67477e-15	1	1
LRP1	4035	A2MR|APOER|APR|CD91|IGFBP3R|LRP|LRP1A|TGFBR5	low density lipoprotein receptor-related protein 1	10.5955	10.8506	9.01842	9.0717	9.10625	8.31175	8.22135	8.88218	611.933	-1.43622	0.0174589	0.140605
LRRC25	126364	MAPA	leucine rich repeat containing 25	4.32193	5.61941	4.32193	4.32193	5.25475	4.53107	4.33342	4.32193	24.7318	-0.201804	0.60845	0.79728
LRRC4	64101	NAG14|NGL-2	leucine rich repeat containing 4	6.37243	5.78293	5.44294	6.99107	7.71987	5.55796	5.21762	5.99345	70.2674	0.429891	0.505128	0.725973
LRRK2	120892	AURA17|DARDARIN|PARK8|RIPK7|ROCO2	leucine-rich repeat kinase 2	4.32193	4.32193	4.32193	4.32193	4.32193	4.32193	4.32193	4.32193	20	1.67477e-15	1	1
LSM2	57819	C6orf28|G7B|YBL026W|snRNP	LSM2 homolog_ U6 small nuclear RNA and mRNA degradation associated	9.0398	8.51483	10.1738	9.97981	10.0373	10.4967	10.414	10.5125	952.842	1.04527	0.0259765	0.153185
LSM7	51690	YNL147W	LSM7 homolog_ U6 small nuclear RNA and mRNA degradation associated	10.1888	9.83053	10.8235	10.8291	11.0666	11.3596	11.4275	10.9718	1797.99	0.849958	0.0121288	0.119713
LSR	51599	ILDR3|LISCH7	lipolysis stimulated lipoprotein receptor	7.30725	7.59036	9.4045	5.34092	5.25475	8.80439	8.33998	9.20016	201.591	-0.712664	0.562152	0.7695
LTBR	4055	CD18|D12S370|LT-BETA-R|TNF-R-III|TNFCR|TNFR-RP|TNFR2-RP|TNFR3|TNFRSF3	lymphotoxin beta receptor (TNFR superfamily_ member 3)	6.57031	6.61956	7.26115	4.49249	5.68538	5.5043	4.44029	7.11385	62.2895	-1.36975	0.0672992	0.236042
LYPLA1	10434	APT-1|APT1|LPL-I|LPL1|hAPT1	lysophospholipase I	9.48949	9.19483	11.0476	10.6934	10.7326	10.9275	10.8615	11.0065	1442.33	0.933677	0.0549469	0.218381
MAG	4099	GMA|S-MAG|SIGLEC-4A|SIGLEC4A	myelin associated glycoprotein	4.32193	5.49921	5.00225	4.32193	4.32193	4.36177	4.32193	6.39283	28.2068	-0.197053	0.739112	0.8736
MAGEE1	57692	DAMAGE|HCA1	melanoma antigen family E1	8.09228	7.63387	7.99594	9.71581	10.1342	8.13843	8.09619	8.52164	372.487	1.0139	0.102517	0.306179
MAL	4118	-	mal_ T-cell differentiation protein	4.32193	5.73064	5.62117	4.32193	4.32193	6.13402	5.60999	5.8622	37.8042	0.025433	0.966132	1
MAN2B1	4125	LAMAN|MANB	mannosidase_ alpha_ class 2B_ member 1	8.57031	8.641	7.84612	6.64659	6.61383	7.36894	7.19486	8.01942	195.718	-1.18375	0.0159187	0.137392
MAP2	4133	MAP2A|MAP2B|MAP2C	microtubule-associated protein 2	11.3293	10.6321	11.9825	14.1048	14.1945	12.6639	12.6844	12.1953	5686.61	1.85393	0.0156414	0.137392
MAP2K1	5604	CFC3|MAPKK1|MEK1|MKK1|PRKMK1	mitogen-activated protein kinase kinase 1	8.85477	8.8644	9.45245	9.34327	9.659	10.0053	9.99019	9.38286	696.525	0.618916	0.0320295	0.169742
MAP2K2	5605	CFC4|MAPKK2|MEK2|MKK2|PRKMK2	mitogen-activated protein kinase kinase 2	9.20379	9.25179	9.68891	9.63438	9.89612	10.1163	10.1124	9.90041	846.59	0.550436	0.0124875	0.119947
MAPK1	5594	ERK|ERK-2|ERK2|ERT1|MAPK2|P42MAPK|PRKM1|PRKM2|p38|p40|p41|p41mapk|p42-MAPK	mitogen-activated protein kinase 1	10.0432	10.1126	10.4793	10.5118	10.4523	10.669	10.7716	10.5732	1400.41	0.383894	0.0221569	0.147713
MAPK10	5602	JNK3|JNK3A|PRKM10|SAPK1b|p493F12|p54bSAPK	mitogen-activated protein kinase 10	9.53284	9.82115	9.60868	11.1814	11.1332	10.1624	10.2774	10.1114	1199.77	0.918912	0.0218349	0.147713
MAPK3	5595	ERK-1|ERK1|ERT2|HS44KDAP|HUMKER1A|P44ERK1|P44MAPK|PRKM3|p44-ERK1|p44-MAPK	mitogen-activated protein kinase 3	9.59326	9.43509	9.77438	9.86259	9.97914	10.3661	10.3477	10.3628	999.552	0.582768	0.00924396	0.119713
MAPK8	5599	JNK|JNK-46|JNK1|JNK1A2|JNK21B1/2|PRKM8|SAPK1|SAPK1c	mitogen-activated protein kinase 8	10.4723	10.0391	10.4513	12.001	12.0838	10.7659	10.8323	10.812	1953.98	0.978138	0.0435371	0.199327
MAPK9	5601	JNK-55|JNK2|JNK2A|JNK2ALPHA|JNK2B|JNK2BETA|PRKM9|SAPK|SAPK1a|p54a|p54aSAPK	mitogen-activated protein kinase 9	10.8848	11.0132	10.4874	11.5267	11.7242	10.5347	10.5275	10.5689	1922.04	0.18125	0.625884	0.807717
MAPKAPK2	9261	MAPKAP-K2|MK-2|MK2	mitogen-activated protein kinase-activated protein kinase 2	10.4968	10.5922	8.89548	8.42349	8.42471	8.9006	8.98137	9.00135	594.076	-1.24853	0.0202947	0.145545
MAPT	4137	DDPAC|FTDP-17|MAPTL|MSTD|MTBT1|MTBT2|PPND|PPP1R103|TAU	microtubule-associated protein tau	11.2536	11.2919	7.87455	11.255	11.7114	9.10515	8.98137	9.22263	1087.61	-0.0849295	0.938968	1
MARCO	8685	SCARA2	macrophage receptor with collagenous structure	4.32193	5.97568	4.32193	4.32193	5.1235	4.32193	4.32193	4.32193	24.7412	-0.390935	0.394943	0.656798
MBP	4155	-	myelin basic protein	8.65996	8.46752	5.62117	7.70224	7.78653	5.33092	4.44029	6.20692	109.664	-1.28951	0.264029	0.5135
MEAF6	64769	C1orf149|CENP-28|EAF6|NY-SAR-91	MYST/Esa1-associated factor 6	10.8065	10.5283	10.7725	11.8945	12.0833	11.4013	11.4033	11.1945	2453.32	0.892925	0.00572213	0.119713
MECP2	4204	AUTSX3|MRX16|MRX79|MRXS13|MRXSL|PPMX|RS|RTS|RTT	methyl CpG binding protein 2	9.89225	9.8975	7.87455	8.39	8.33856	8.19854	7.99458	8.04489	382.379	-1.02812	0.0677035	0.236042
MFN2	9927	CMT2A|CMT2A2|CPRP1|HSG|MARF	mitofusin 2	9.97492	10.1704	9.54379	9.5284	9.66491	9.51627	9.51985	9.47934	817.307	-0.354619	0.0452022	0.200899
MGMT	4255	-	O-6-methylguanine-DNA methyltransferase	9.13666	9.30659	7.44294	7.58022	7.48607	6.79883	6.78241	6.45483	197.207	-1.60826	0.0143087	0.127937
MMP12	4321	HME|ME|MME|MMP-12	matrix metallopeptidase 12	4.32193	6.3679	7.27184	4.32193	5.25475	4.98596	4.32193	4.34412	35.4765	-1.34148	0.0783399	0.259993
MMP14	4323	MMP-14|MMP-X1|MT-MMP|MT-MMP 1|MT1-MMP|MT1MMP|MTMMP1|WNCHRS	matrix metallopeptidase 14 (membrane-inserted)	6.86987	6.61956	11.139	6.49281	6.97911	8.82633	8.47812	10.3175	297.202	0.00929628	0.994575	1
MMP16	4325	C8orf57|MMP-X2|MT-MMP2|MT-MMP3|MT3-MMP	matrix metallopeptidase 16 (membrane-inserted)	10.1828	10.168	8.17807	7.57175	8.06215	7.34634	7.56925	7.67292	324.911	-1.86511	0.00639256	0.119713
MMP19	4327	MMP18|RASI-1	matrix metallopeptidase 19	4.32193	4.32193	4.32193	4.32193	4.32193	4.32193	4.32193	4.32193	20	1.67477e-15	1	1
MMP2	4313	CLG4|CLG4A|MMP-2|MMP-II|MONA|TBE-1	matrix metallopeptidase 2	7.23907	7.26106	9.94325	7.39	7.57667	9.57253	9.30506	8.63655	329.817	0.348368	0.686559	0.847053
MMP24	10893	MMP-24|MMP25|MT-MMP 5|MT-MMP5|MT5-MMP|MT5MMP|MTMMP5	matrix metallopeptidase 24 (membrane-inserted)	7.41422	7.70356	6.12578	8.39485	8.57042	6.15157	5.9364	6.49969	137.145	0.0294032	0.971188	1
MMP9	4318	CLG4B|GELB|MANDP2|MMP-9	matrix metallopeptidase 9	5.67723	4.32193	5.14934	4.32193	4.32193	4.32193	4.32193	4.32193	24.1637	-0.72757	0.0342854	0.173076
MMRN2	79812	EMILIN-3|EMILIN3|ENDOGLYX-1	multimerin 2	6.7443	6.18507	6.05311	5.75569	6.19061	4.68313	4.72028	6.13299	56.0308	-0.830953	0.104489	0.306179
MNAT1	4331	CAP35|MAT1|RNF66|TFB3	MNAT CDK-activating kinase assembly factor 1	8.36172	8.50704	7.96982	7.9782	7.89112	8.2318	8.38418	8.0499	288.359	-0.17249	0.336395	0.595634
MOG	4340	BTN6|BTNL11|MOGIG2|NRCLP7	myelin oligodendrocyte glycoprotein	4.32193	5.61941	4.32193	4.32193	4.32193	4.32193	4.32193	4.32193	22.3796	-0.432495	0.195459	0.429372
MPZ	4359	CHM|CMT1|CMT1B|CMT2I|CMT2J|CMT4E|CMTDI3|CMTDID|DSS|HMSNIB|MPP|P0	myelin protein zero	5.86987	6.02015	4.32193	4.92552	4.32193	4.32193	4.32193	4.32193	27.9185	-0.961335	0.0500555	0.209023
MSN	4478	HEL70	moesin	8.95026	8.61228	10.0452	8.45162	8.52564	10.0665	10.1084	9.67943	632.499	0.163718	0.773839	0.899768
MTA1	9112	-	metastasis associated 1	11.3524	11.3088	10.2367	9.89365	9.86564	10.44	10.4408	10.469	1449.04	-0.744126	0.0482672	0.202669
MTA2	9219	MTA1L1|PID	metastasis associated 1 family_ member 2	9.16757	9.20447	10.2476	9.90893	9.9528	9.89153	9.81876	10.2448	894.262	0.423467	0.155659	0.382498
MTHFR	4524	-	methylenetetrahydrofolate reductase (NAD(P)H)	8.99915	9.34199	7.0899	7.70998	7.34589	7.12526	7.12453	7.32796	216.479	-1.15029	0.0560409	0.218381
MTOR	2475	FRAP|FRAP1|FRAP2|RAFT1|RAPT1	mechanistic target of rapamycin (serine/threonine kinase)	8.36172	8.51483	8.69492	8.27412	8.33856	8.31175	8.57221	8.72421	355.582	-0.0796554	0.587937	0.786677
MUTYH	4595	MYH	mutY DNA glycosylase	6.80851	6.85835	6.58736	5.9782	6.53854	6.40582	6.6327	6.71795	94.7419	-0.296769	0.147149	0.37048
MYC	4609	MRTL|MYCC|bHLHe39|c-Myc	v-myc avian myelocytomatosis viral oncogene homolog	8.52333	8.35935	7.16088	7.87129	7.63807	5.5043	4.88069	6.26003	130.214	-1.58364	0.0853989	0.273853
MYCT1	80177	MTLC	myc target 1	4.32193	4.32193	4.32193	4.32193	4.32193	4.32193	4.32193	4.32193	20	1.67477e-15	1	1
MYD88	4615	MYD88D	myeloid differentiation primary response 88	7.39343	6.90641	8.69091	6.70998	7.19061	6.68342	6.26191	8.34851	154.68	-0.624698	0.318193	0.575877
MYH10	4628	NMMHC-IIB|NMMHCB	myosin_ heavy chain 10_ non-muscle	9.33476	9.35504	11.8903	11.2001	11.4089	10.8778	10.8212	11.3678	1760.78	0.941821	0.163063	0.393324
MYRF	745	C11orf9|MRF|Ndt80|pqn-47	myelin regulatory factor	8.10512	8.16546	9.26383	5.84323	6.43162	8.10743	7.98579	11.3997	286.576	-0.557916	0.665344	0.829877
NAGLU	4669	MPS-IIIB|MPS3B|NAG|UFHSD	N-acetylglucosaminidase_ alpha	5.86987	6.4019	8.12578	6.45631	6.4591	7.09845	7.11645	8.33208	126.456	0.293297	0.65829	0.828312
NAPSA	9476	KAP|Kdap|NAP1|NAPA|SNAPA	napsin A aspartic peptidase	6.3293	7.18507	4.32193	4.32193	4.32193	4.82069	4.3875	4.32193	32.0285	-1.51064	0.0396122	0.185835
NCAM1	4684	CD56|MSK39|NCAM	neural cell adhesion molecule 1	12.7454	12.7554	11.8907	13.7306	14.0857	12.0235	11.9761	12.2497	6572.1	0.349303	0.579892	0.778654
NCF1	653361	NCF1A|NOXO2|SH3PXD1A|p47phox	neutrophil cytosolic factor 1	5.60674	5.88264	4.32193	4.32193	4.32193	4.32193	4.32193	4.32193	25.592	-0.948508	0.0256499	0.153185
NCL	4691	C23	nucleolin	9.732	9.51481	11.253	10.4306	10.5641	10.6204	10.7535	10.8687	1415.55	0.480849	0.25837	0.507392
NEFH	4744	NFH	neurofilament_ heavy polypeptide	6.57031	6.4019	6.32427	6.21529	5.97911	5.68342	5.2765	5.52888	63.8874	-0.695522	0.016382	0.138337
NEFL	4747	CMT1F|CMT2E|NF-L|NF68|NFL|PPP1R110	neurofilament_ light polypeptide	14.5394	14.1179	12.5011	15.7869	15.9682	13.0821	13.1914	12.3738	15772.5	0.361046	0.735735	0.872322
NEGR1	257194	DMML2433|IGLON4|KILON|Ntra	neuronal growth regulator 1	8.55171	8.37656	7.69488	10.4792	11.0327	7.93133	8.12448	7.75535	428.537	0.856897	0.369415	0.636633
NELFA	7469	NELF-A|P/OKcl,15|WHSC2	negative elongation factor complex member A	10.0432	10.1229	8.06544	8.15386	7.92107	8.58383	8.50914	8.18423	415.282	-1.14006	0.0530366	0.21555
NELL2	4753	NRP2	neural EGFL like 2	11.1645	11.1126	10.7137	11.4505	11.9124	10.622	10.2006	11.7915	2227.13	0.19843	0.661763	0.829217
NEO1	4756	IGDCC2|NGN|NTN1R2	neogenin 1	9.99229	9.87351	10.7186	10.5273	10.8027	10.239	10.1679	11.3144	1403.16	0.415456	0.239676	0.480617
NES	10763	Nbla00170	nestin	12.564	12.5369	11.3346	11.6364	11.9192	11.7267	11.8473	10.8209	3561.44	-0.555078	0.184593	0.422561
NF1	4763	NFNS|VRNF|WSS	neurofibromin 1	10.5352	10.7087	10.1273	10.6687	10.7156	10.5238	10.5252	10.2784	1458.59	0.0852951	0.616025	0.801677
NFE2L2	4780	HEBP1|NRF2	nuclear factor_ erythroid 2-like 2	7.95733	8.16546	9.20068	7.85031	7.60155	9.30396	9.35716	9.47184	391.681	0.275806	0.646695	0.819353
NFKBIA	4792	IKBA|MAD-3|NFKBI	nuclear factor of kappa light polypeptide gene enhancer in B-cells inhibitor_ alpha	8.05311	7.94146	10.3799	9.09566	9.12353	9.29416	9.11847	10.013	559.276	0.537465	0.392144	0.65501
NFKBIB	4793	IKBB|TRIP9	nuclear factor of kappa light polypeptide gene enhancer in B-cells inhibitor_ beta	6.60689	6.85835	5.68678	5.63023	5.90111	5.98596	6.00764	5.34447	64.119	-0.610125	0.0792638	0.261915
NGF	4803	Beta-NGF|HSAN5|NGFB	nerve growth factor (beta polypeptide)	4.32193	4.32193	4.32193	4.32193	4.32193	4.32193	4.32193	4.32193	20	1.67477e-15	1	1
NGFR	4804	CD271|Gp80-LNGFR|TNFRSF16|p75(NTR)|p75NTR	nerve growth factor receptor	9.9538	10.19	8.85328	8.72928	8.86564	7.7765	8.164	8.09445	454.572	-1.33971	0.0105824	0.119713
NINJ2	4815	-	ninjurin 2	4.32193	5.49921	4.32193	4.32193	4.32193	4.32193	4.32193	4.32193	22.1477	-0.392427	0.197049	0.429372
NKX6-2	84504	GTX|NKX6,2|NKX6B	NK6 homeobox 2	6.1918	6.14568	5.36492	4.49249	5.77558	5.92624	5.82248	4.34412	45.5037	-0.628619	0.230589	0.469833
NLGN4X	57502	ASPGX2|AUTSX2|HLNX|HNL4X|NLGN4	neuroligin 4_ X-linked	9.6858	9.57185	8.73033	9.78187	9.67959	8.60303	8.38418	9.0649	583.138	-0.226613	0.597438	0.792655
NLRP3	114548	AGTAVPRL|AII|AVP|C1orf7|CIAS1|CLR1,1|FCAS|FCAS1|FCU|MWS|NALP3|PYPAF1	NLR family_ pyrin domain containing 3	4.32193	4.32193	4.32193	4.32193	4.32193	4.32193	4.32193	4.32193	20	1.67477e-15	1	1
NMB	4828	-	neuromedin B	7.45483	7.74382	7.04056	6.80025	7.30104	6.90581	6.3875	6.36072	127.939	-0.662011	0.0423599	0.196302
NME5	8382	NM23-H5|NM23H5|RSPH23	NME/NM23 family member 5	6.45483	6.18507	6.21742	7.28974	7.56407	6.6094	6.14037	6.88496	101.704	0.611933	0.101279	0.305445
NMNAT2	23057	C1orf15|PNAT2	nicotinamide nucleotide adenylyltransferase 2	9.26221	9.10494	8.23946	11.0497	11.216	9.07569	9.09207	9.38884	751.492	1.09559	0.13226	0.355186
NOL3	8996	ARC|FCM|MYP|NOP|NOP30	nucleolar protein 3 (apoptosis repressor with CARD domain)	8.05311	8.08417	6.07767	6.95222	7.05311	6.88496	6.72014	6.8392	135.587	-0.515056	0.303325	0.55989
NOS1	4842	IHPS1|N-NOS|NC-NOS|NOS|bNOS|nNOS	nitric oxide synthase 1 (neuronal)	4.32193	5.49921	4.32193	4.32193	4.32193	4.32193	4.32193	5.09466	23.6813	-0.237881	0.501897	0.725973
NOS2	4843	HEP-NOS|INOS|NOS|NOS2A	nitric oxide synthase 2_ inducible	6.28485	6.33324	5.55275	4.49249	5.1235	4.98596	4.67694	4.63981	38.351	-1.2732	0.00102772	0.101913
NOS3	4846	ECNOS|eNOS	nitric oxide synthase 3 (endothelial cell)	7.1178	6.46744	6.00248	4.32193	4.32193	7.66519	7.87104	5.81583	73.4126	-0.530055	0.609773	0.797637
NOSTRIN	115677	DaIP2	nitric oxide synthase trafficking	4.32193	4.32193	4.83895	4.75596	4.32193	4.32193	4.32193	6.05485	25.2362	0.261048	0.571297	0.772572
NOTCH1	4851	AOS5|AOVD1|TAN1|hN1	notch 1	6.7443	6.97568	8.84612	5.66278	6.56407	9.05493	9.07559	7.71788	191.363	0.0930197	0.925605	0.994992
NOTCH3	4854	CADASIL|CASIL|IMF2|LMNS	notch 3	7.72785	8.27942	9.25574	6.72547	6.88093	9.35392	9.33827	8.19333	298.041	-0.322622	0.690374	0.849003
NOTCH4	4855	INT3	notch 4	6.28485	6.46744	7.02791	7.85031	8.14063	7.26838	7.17183	7.67941	150.784	1.02871	0.00804394	0.119713
NOVA1	4857	Nova-1	neuro-oncological ventral antigen 1	12.6643	12.3797	10.1965	12.9047	12.921	10.2961	10.3121	10.9273	3051.34	-0.274561	0.774274	0.899768
NPAS4	266743	Le-PAS|NXF|PASD10|bHLHe79	neuronal PAS domain protein 4	9.51854	10.0146	4.32193	5.52826	4.32193	4.32193	4.32193	4.32193	57.039	-3.38849	0.033962	0.173076
NPC1	4864	NPC	Niemann-Pick disease_ type C1	9.36707	9.63387	9.34733	8.8678	9.02583	9.13404	9.262	9.15881	598.246	-0.359724	0.0205902	0.145545
NPC2	10577	EDDM1|HE1	Niemann-Pick disease_ type C2	12.121	12.2558	12.0658	10.5073	10.5273	11.6717	11.806	12.3612	3246.16	-0.772834	0.141813	0.363882
NPTN	27020	GP55|GP65|SDFR1|SDR1|np55|np65	neuroplastin	9.78875	9.42274	11.5051	10.7274	10.796	10.5488	10.4758	11.4723	1543.62	0.565177	0.291697	0.546421
NPY	4852	PYY4	neuropeptide Y	4.32193	4.32193	6.8098	4.32193	4.32193	4.32193	4.32193	6.36072	29.6048	-0.421533	0.59878	0.792655
NQO1	1728	DHQU|DIA4|DTD|NMOR1|NMORI|QR1	NAD(P)H dehydrogenase_ quinone 1	7.1178	6.95292	9.37495	6.59708	6.79727	9.719	9.44321	9.63655	295.057	0.623401	0.568122	0.770572
NR4A2	4929	HZF-3|NOT|NURR1|RNR1|TINUR	nuclear receptor subfamily 4_ group A_ member 2	4.32193	4.32193	4.32193	5.41886	6.22304	4.42021	4.32193	4.32193	26.1542	0.619266	0.238651	0.479828
NRG1	3084	ARIA|GGF|GGF2|HGL|HRG|HRG1|HRGA|MST131|MSTP131|NDF|NRG1-IT2|SMDF	neuregulin 1	9.63807	9.43919	8.58736	9.62412	9.83188	8.25224	8.49681	8.80684	542.908	-0.219164	0.641409	0.816534
NRXN1	9378	Hs,22998|PTHSL2|SCZD17	neurexin 1	7.30725	7.18507	6.74967	9.70418	10.3606	7.25219	6.83226	7.89063	240.556	1.3273	0.173446	0.404874
NSF	4905	SKD2	N-ethylmaleimide-sensitive factor	8.38297	7.99803	8.53489	9.70612	9.77561	8.45245	8.51527	8.68591	432.454	0.721775	0.105767	0.30798
NTF3	4908	HDNF|NGF-2|NGF2|NT-3|NT3	neurotrophin 3	5.67723	5.97568	5.28244	4.32193	4.32193	4.36177	4.32193	5.40871	31.1023	-1.09786	0.00946275	0.119713
NTNG1	22854	Lmnt1	netrin G1	9.57033	9.37226	8.4665	9.7426	9.84235	7.33869	7.08385	8.90737	442.795	-0.553391	0.495011	0.724513
NTRK1	4914	MTC|TRK|TRK1|TRKA|Trk-A|p140-TrkA	neurotrophic tyrosine kinase_ receptor_ type 1	6.64241	6.97568	4.32193	4.69432	5.77558	5.09845	4.44029	7.35262	50.6559	-0.507754	0.577178	0.776381
NTS	4922	NMN-125|NN|NT|NT/N|NTS1	neurotensin	7.79273	7.4019	7.6708	9.13663	9.87077	8.11634	7.99458	7.72424	296.831	0.946704	0.108957	0.313665
NWD1	284434	-	NACHT and WD repeat domain containing 1	4.32193	5.6761	4.32193	4.32193	4.32193	4.32193	4.32193	4.32193	22.4898	-0.45139	0.194849	0.429372
OLFM3	118427	NOE3|NOELIN3|OPTIMEDIN	olfactomedin 3	6.0398	5.6761	6.17233	6.70998	8.16586	7.37643	6.94556	8.25134	120.858	1.52709	0.00748549	0.119713
OLIG2	10215	BHLHB1|OLIGO2|PRKCBP2|RACK17|bHLHe19	oligodendrocyte lineage transcription factor 2	5.67723	5.6761	5.44294	4.49249	5.43162	6.0433	4.44029	7.03474	46.2006	-0.110266	0.863165	0.958044
OPA1	4976	MGM1|NPG|NTG|largeG	optic atrophy 1 (autosomal dominant)	9.60685	9.15059	10.1317	10.6395	10.8835	10.4516	10.5515	10.2182	1179.67	0.919131	0.00733168	0.119713
OPTN	10133	ALS12|FIP2|GLC1E|HIP7|HYPL|NRP|TFIIIA-INTP	optineurin	11.427	11.4494	9.09592	9.90725	9.50601	9.10066	9.34689	9.46997	963.999	-1.19128	0.0724302	0.245516
OSMR	9180	OSMRB|PLCA1	oncostatin M receptor	6.28485	6.10497	10.8407	4.32193	4.32193	6.40582	6.17173	8.31125	96.6968	-1.83698	0.235238	0.475481
OXR1	55074	Nbla00307|TLDC3	oxidation resistance 1	9.67294	9.29758	9.52148	9.79472	10.0997	10.6499	10.7931	9.94163	1003.9	0.758498	0.024509	0.151386
P2RX4	5025	P2X4|P2X4R	purinergic receptor P2X_ ligand gated ion channel_ 4	5.80839	6.53029	5.74953	5.41886	5.48607	5.82094	5.41414	5.90737	54.4534	-0.419925	0.104216	0.306179
P2RX7	5027	P2X7	purinergic receptor P2X_ ligand gated ion channel_ 7	4.32193	5.6761	4.83895	4.32193	4.32193	4.36177	4.32193	4.32193	23.6015	-0.615763	0.0619015	0.227165
P2RY12	64805	ADPG-R|BDPLT8|HORK3|P2T(AC)|P2Y(12)R|P2Y(AC)|P2Y(ADP)|P2Y(cyc)|P2Y12|SP1999	purinergic receptor P2Y_ G-protein coupled_ 12	6.1918	6.02015	4.32193	4.32193	5.1235	4.32193	4.32193	4.32193	29.2048	-1.02905	0.0604194	0.223704
PAH	5053	PH|PKU|PKU1	phenylalanine hydroxylase	4.32193	4.32193	4.58736	4.32193	5.05311	4.32193	4.32193	4.32193	21.8038	0.0577577	0.782389	0.904422
PAK1	5058	PAKalpha	p21 protein (Cdc42/Rac)-activated kinase 1	10.1737	10.4775	9.91956	11.1974	11.091	9.89801	9.78619	10.0599	1283.08	0.216251	0.606256	0.795776
PALM	5064	-	paralemmin	10.2536	10.5922	8.94658	9.94892	10.28	9.58706	9.47342	9.56449	910.673	-0.160004	0.698335	0.849176
PARK7	11315	DJ-1|DJ1|HEL-S-67p	parkinson protein 7	11.7154	11.3365	12.3802	12.3417	12.581	12.3323	12.4244	12.4234	4678.63	0.609862	0.030139	0.163862
PARP1	142	ADPRT|ADPRT 1|ADPRT1|ARTD1|PARP|PARP-1|PPOL|pADPRT-1	poly (ADP-ribose) polymerase 1	9.82019	9.64099	11.3706	10.3053	10.583	10.8439	10.9261	11.0284	1514.69	0.460073	0.30352	0.55989
PCNA	5111	ATLD2	proliferating cell nuclear antigen	7.3293	6.88252	9.04993	7.91229	8.25479	7.56438	7.56925	8.31125	232.198	0.168474	0.745092	0.879302
PCSK2	5126	NEC 2|NEC-2|NEC2|PC2|SPC2	proprotein convertase subtilisin/kexin type 2	7.95733	7.26106	7.6708	7.40922	7.73118	7.84793	7.8421	8.28586	215.372	0.19353	0.430109	0.676777
PDE1B	5153	HEL-S-79p|PDE1B1|PDES1B	phosphodiesterase 1B_ calmodulin-dependent	8.36172	8.42685	4.58736	6.95222	7.19061	6.68342	6.91803	5.55735	114.143	-0.464989	0.636578	0.814477
PDE4D	5144	ACRDYS2|DPDE3|HSPDE4D|PDE43|PDE4DN2|STRK1	phosphodiesterase 4D_ cAMP-specific	7.21568	7.38509	8.79497	8.60129	8.81336	7.97126	7.78241	8.91842	291.087	0.618769	0.21186	0.448507
PDGFRB	5159	CD140B|IBGC4|IMF1|JTK12|PDGFR|PDGFR-1|PDGFR1	platelet-derived growth factor receptor_ beta polypeptide	6.7443	6.56056	9.72838	4.87135	5.48607	7.87977	7.43354	9.64488	156.89	-0.614623	0.646858	0.819353
PDPK1	5170	PDK1|PDPK2|PDPK2P|PRO0461	3-phosphoinositide dependent protein kinase 1	9.97141	10.1101	9.26383	9.72159	10.005	9.10515	9.10837	9.35262	765.234	-0.323228	0.303307	0.55989
PECAM1	5175	CD31|CD31/EndoCAM|GPIIA'|PECA1|PECAM-1|endoCAM	platelet/endothelial cell adhesion molecule 1	4.32193	4.32193	4.32193	4.32193	4.32193	4.32193	4.32193	5.2426	21.6608	0.184135	0.463576	0.699042
PFN1	5216	ALS18	profilin 1	12.5697	12.3993	13.7883	12.4382	12.7067	12.6935	12.6444	13.2606	7194.08	-0.170446	0.640828	0.816534
PGAM1	5223	HEL-S-35|PGAM-B|PGAMA	phosphoglycerate mutase 1 (brain)	11.3617	10.875	12.4185	12.245	12.5958	11.9638	11.8903	12.1747	3930.8	0.622201	0.122082	0.336799
PGK1	5230	HEL-S-68p|MIG10|PGKA	phosphoglycerate kinase 1	12.3149	11.982	12.1805	11.9257	12.5716	12.2678	12.354	12.2035	4787.35	0.105394	0.526921	0.741592
PHF19	26147	MTF2L1|PCL3|TDRD19B	PHD finger protein 19	5.60674	6.26115	6.98948	5.12516	5.19061	4.73064	4.44029	5.37678	44.1734	-1.3131	0.00750804	0.119713
PHF2	5253	CENP-35|GRC5|JHDM1E	PHD finger protein 2	10.0331	9.9472	8.68289	9.30012	9.56094	8.57092	8.45282	9.08958	590.052	-0.559525	0.208412	0.442438
PHF21A	51317	BHC80|BM-006	PHD finger protein 21A	10.1398	10.0868	7.98948	8.38517	8.45232	8.31954	8.262	8.1234	421.624	-1.09687	0.0621714	0.227165
PIK3CA	5290	CLOVE|CWS5|MCAP|MCM|MCMTC|PI3K|p110-alpha	phosphatidylinositol-4_5-bisphosphate 3-kinase_ catalytic subunit alpha	9.69431	9.87653	8.69888	9.51958	9.41422	8.90833	9.04415	8.95108	614.549	-0.255767	0.424007	0.674154
PIK3CB	5291	P110BETA|PI3K|PI3KBETA|PIK3C1	phosphatidylinositol-4_5-bisphosphate 3-kinase_ catalytic subunit beta	7.1178	7.33324	7.41422	6.81468	7.43162	7.45598	7.59842	6.97246	154.055	-0.0337865	0.875541	0.961576
PIK3R1	5295	AGM7|GRB1|IMD36|p85|p85-ALPHA	phosphoinositide-3-kinase_ regulatory subunit 1 (alpha)	10.3617	10.1778	8.97968	10.3078	10.4036	8.22357	8.24365	9.37284	728.529	-0.529425	0.452995	0.696166
PINK1	65018	BRPK|PARK6	PTEN induced putative kinase 1	8.1178	8.24246	8.36999	8.75956	9.09753	8.49418	8.38754	8.58195	363.642	0.420736	0.0462321	0.201933
PKN1	5585	DBK|PAK-1|PAK1|PKN|PKN-ALPHA|PRK1|PRKCL1	protein kinase N1	9.2507	9.20928	9.09893	9.32312	9.22706	9.4022	9.50146	9.25132	622.966	0.154729	0.135216	0.35741
PLA2G16	11145	AdPLA|H-REV107-1|HRASLS3|HREV107|HREV107-1|HREV107-3|HRSL3	phospholipase A2_ group XVI	9.87738	9.88556	11.2825	10.6076	10.6869	11.0745	11.2129	11.1436	1688.31	0.596604	0.142201	0.363882
PLA2G2A	5320	MOM1|PLA2|PLA2B|PLA2L|PLA2S|PLAS1|sPLA2	phospholipase A2_ group IIA (platelets_ synovial fluid)	5.80839	5.6761	6.65449	4.32193	4.32193	4.36177	4.32193	8.62311	45.6077	-0.856192	0.459792	0.696166
PLA2G2E	30814	GIIE sPLA2|sPLA2-IIE	phospholipase A2_ group IIE	4.32193	4.32193	4.32193	4.32193	4.32193	4.32193	4.32193	4.34412	20.0385	0.00443805	0.942021	1
PLA2G2F	64600	-	phospholipase A2_ group IIF	4.32193	5.43496	4.32193	4.32193	4.32193	4.32193	4.32193	4.32193	22.0248	-0.371011	0.198114	0.429372
PLA2G4A	5321	PLA2G4|cPLA2|cPLA2-alpha	phospholipase A2_ group IVA (cytosolic_ calcium-dependent)	4.32193	5.56071	6.38491	4.32193	5.48607	5.90569	5.60999	6.36072	45.0668	0.11436	0.852455	0.951345
PLA2G4B	100137049	HsT16992|cPLA2-beta	phospholipase A2_ group IVB (cytosolic)	4.32193	4.32193	4.32193	4.32193	4.32193	4.32193	4.32193	4.32193	20	1.67477e-15	1	1
PLA2G4C	8605	CPLA2-gamma	phospholipase A2_ group IVC (cytosolic_ calcium-independent)	6.57031	6.46744	6.62132	7.39	7.27034	7.00529	6.9814	6.48494	115.271	0.473369	0.0558266	0.218381
PLA2G4D	283748	cPLA2delta	phospholipase A2_ group IVD (cytosolic)	4.32193	4.32193	4.32193	4.32193	4.32193	4.32193	4.32193	4.32193	20	1.67477e-15	1	1
PLA2G4E	123745	-	phospholipase A2_ group IVE	4.32193	6.10497	4.65421	4.49249	5.43162	4.36177	4.32193	4.32193	26.934	-0.441085	0.373554	0.640679
PLA2G4F	255189	PLA2G4FZ	phospholipase A2_ group IVF	4.32193	5.88264	4.32193	4.32193	4.32193	4.32193	4.32193	4.32193	22.8959	-0.520238	0.193157	0.429372
PLA2G6	8398	CaI-PLA2|GVI|INAD1|IPLA2-VIA|NBIA2|NBIA2A|NBIA2B|PARK14|PLA2|PNPLA9|iPLA2|iPLA2beta	phospholipase A2_ group VI (cytosolic_ calcium-independent)	8.23912	8.54551	6.46189	6.59708	6.88093	7.57735	7.42702	7.60607	170.884	-0.531146	0.337045	0.595634
PLCB1	23236	EIEE12|PI-PLC|PLC-154|PLC-I|PLC154|PLCB1A|PLCB1B	phospholipase C_ beta 1 (phosphoinositide-specific)	7.35103	6.70363	7.40455	7.21519	7.38939	7.53138	7.57516	7.69237	164.032	0.327634	0.136271	0.35741
PLCB2	5330	PLC-beta-2	phospholipase C_ beta 2	4.32193	5.49921	4.32193	4.32193	4.32193	4.32193	4.32193	4.46989	22.4335	-0.362835	0.23266	0.472784
PLCB3	5331	-	phospholipase C_ beta 3 (phosphatidylinositol-specific)	8.65123	8.65514	7.33459	5.78555	6.08874	6.6094	6.55152	6.79194	133.298	-1.84822	0.00206041	0.101913
PLCB4	5332	ARCND2|PI-PLC	phospholipase C_ beta 4	9.57033	9.67957	7.78005	9.38029	9.40011	7.96133	7.98579	8.55032	442.175	-0.354414	0.561914	0.7695
PLCL2	23228	PLCE2	phospholipase C-like 2	8.5423	8.37656	6.94989	8.02259	7.96006	7.43471	7.59261	7.20692	216.872	-0.31287	0.460752	0.696166
PLEKHO2	80301	PLEKHQ1|PP1628|pp9099	pleckstrin homology domain containing_ family O member 2	6.49442	6.59036	7.17233	5.9521	6.1235	6.67129	6.40088	7.1979	95.3624	-0.283233	0.399655	0.658867
PLLP	51090	PMLP|TM4SF11	plasmolipin	6.71122	6.10497	5.65449	4.32193	5.48607	5.58376	5.36072	8.60611	63.0602	-0.285176	0.766997	0.896615
PLS1	5357	-	plastin 1	6.1918	6.53029	7.85325	5.07767	5.53854	7.73647	7.58097	7.36072	106.426	-0.199572	0.806027	0.922561
PLXNB3	5365	PLEXB3|PLEXR|PLXN6	plexin B3	6.28485	6.06307	4.8953	4.32193	4.32193	4.32193	4.32193	4.32193	28.9724	-1.42581	0.00222644	0.101913
PLXNC1	10154	CD232|PLXN-C1|VESPR	plexin C1	7.1178	7.12536	7.02791	8.11338	8.30866	6.50446	6.17173	8.36479	162.215	0.402247	0.522943	0.73849
PMP22	5376	CMT1A|CMT1E|DSS|GAS-3|HMSNIA|HNPP|Sp110	peripheral myelin protein 22	6.23917	6.10497	8.10192	4.32193	5.63807	7.92624	7.7254	7.93487	107.565	-0.106051	0.920311	0.992041
PNKD	25953	BRP17|DYT8|FKSG19|FPD1|KIPP1184|MR-1|MR1|PDC|PKND1|TAHCCP2	paroxysmal nonkinesigenic dyskinesia	6.7443	6.88252	5.97636	5.49281	5.81865	5.20281	4.88069	5.8392	57.8669	-1.08756	0.00951981	0.119713
POLR2B	5431	POL2RB|RPB2|hRPB140	polymerase (RNA) II (DNA directed) polypeptide B_ 140kDa	10.6643	10.8164	11.2819	11.2898	11.5068	11.0922	11.1655	11.1652	2229.9	0.323036	0.0951626	0.293998
POLR2H	5437	RPABC3|RPB17|RPB8	polymerase (RNA) II (DNA directed) polypeptide H	9.4142	9.95295	8.69492	8.45162	8.46593	9.02677	8.99678	8.71156	499.5	-0.623484	0.076428	0.25476
POLR2J	5439	POLR2J1|RPB11|RPB11A|RPB11m|hRPB14	polymerase (RNA) II (DNA directed) polypeptide J_ 13,3kDa	6.7443	6.70363	6.32427	6.19318	6.31615	5.42021	5.60999	5.74308	70.1247	-0.734208	0.0188999	0.14364
POLR2K	5440	ABC10-alpha|RPABC4|RPB10alpha|RPB12|RPB7,0|hRPB7,0|hsRPB10a	polymerase (RNA) II (DNA directed) polypeptide K_ 7,0kDa	10.5541	10.0417	10.9591	11.5273	11.5696	11.6584	11.8268	11.1956	2298.65	1.03724	0.00295458	0.101913
POLR2L	5441	RBP10|RPABC5|RPB10|RPB10beta|RPB7,6|hRPB7,6	polymerase (RNA) II (DNA directed) polypeptide L_ 7,6kDa	10.4846	10.433	11.974	10.9047	11.17	11.158	11.1718	11.9273	2277.03	0.302516	0.486693	0.720206
PPARGC1A	10891	LEM6|PGC-1(alpha)|PGC-1v|PGC1|PGC1A|PPARGC1	peroxisome proliferator-activated receptor gamma_ coactivator 1 alpha	8.99915	9.07895	6.89554	8.04122	7.96965	7.07114	6.99899	6.99356	216.17	-0.90964	0.16015	0.388862
PPM1L	151742	PP2C-epsilon|PP2CE|PPM1-LIKE	protein phosphatase_ Mg2+/Mn2+ dependent_ 1L	9.57033	9.61591	7.94994	9.17647	9.22706	8.39489	8.42706	8.57849	467.078	-0.284598	0.541128	0.75731
PPP2CA	5515	PP2Ac|PP2CA|PP2Calpha|RP-C	protein phosphatase 2_ catalytic subunit_ alpha isozyme	9.50892	8.94143	10.3947	10.7892	10.9851	10.3596	10.346	10.452	1194.44	0.971356	0.0237138	0.151386
PPP2R5C	5527	B56G|PR61G	protein phosphatase 2_ regulatory subunit B'_ gamma	10.7484	10.8274	11.2476	11.462	11.4177	11.601	11.6967	11.6189	2569.87	0.618115	0.00294555	0.101913
PPP2R5E	5529	-	protein phosphatase 2_ regulatory subunit B'_ epsilon isoform	10.0196	9.85217	10.9449	11.2389	11.5442	10.9663	10.9852	10.9598	1800.15	0.866659	0.0175756	0.140605
PPP3CA	5530	CALN|CALNA|CALNA1|CCN1|CNA1|PPP2B	protein phosphatase 3_ catalytic subunit_ alpha isozyme	7.91427	7.22362	8.38487	9.30526	9.64111	8.26031	8.08385	9.17273	361.6	1.05174	0.0525417	0.214687
PPP3CB	5532	CALNA2|CALNB|CNA2|PP2Bbeta	protein phosphatase 3_ catalytic subunit_ beta isozyme	11.5458	11.6141	10.1565	10.9039	11.0027	10.3801	10.4663	10.561	1818.83	-0.442689	0.2641	0.5135
PPP3CC	5533	CALNA3|CNA3|PP2Bgamma	protein phosphatase 3_ catalytic subunit_ gamma isozyme	8.21568	8.26106	6.88154	7.70998	7.73118	7.17732	7.18725	7.30287	188.492	-0.364373	0.33435	0.595096
PPT1	5538	CLN1|INCL|PPT	palmitoyl-protein thioesterase 1	8.64248	7.99803	11.1936	10.1821	10.3823	10.9645	11.0802	10.7979	1140.25	1.40333	0.0871284	0.278225
PQBP1	10084	MRX2|MRX55|MRXS3|MRXS8|NPW38|RENS1|SHS	polyglutamine binding protein 1	10.0298	9.90047	9.79682	9.94563	10.0621	9.51794	9.51985	9.80834	905.531	-0.138235	0.407528	0.663215
PRF1	5551	FLH2|HPLH2|P1|PFN1|PFP	perforin 1 (pore forming protein)	4.32193	5.36807	4.32193	4.32193	4.32193	4.32193	4.32193	4.32193	21.8975	-0.348714	0.199432	0.429372
PRKAA2	5563	AMPK|AMPK2|AMPKa2|PRKAA	protein kinase_ AMP-activated_ alpha 2 catalytic subunit	8.83952	8.9472	7.88154	8.31039	8.75358	7.52466	7.82248	8.16576	310.972	-0.440713	0.254974	0.503326
PRKACA	5566	PKACA|PPNAD4	protein kinase_ cAMP-dependent_ catalytic_ alpha	11.8661	11.872	11.2223	11.53	11.7831	11.2813	11.352	11.5618	3016.35	-0.151795	0.457694	0.696166
PRKACB	5567	PKA C-beta|PKACB	protein kinase_ cAMP-dependent_ catalytic_ beta	8.05311	7.53021	8.76871	9.48146	9.65008	8.93384	8.92267	9.10899	447.621	1.10206	0.00999812	0.119713
PRKACG	5568	BDPLT19|KAPG|PKACg	protein kinase_ cAMP-dependent_ catalytic_ gamma	4.32193	4.32193	4.32193	4.32193	4.32193	4.32193	4.32193	4.32193	20	1.67477e-15	1	1
PRKCA	5578	AAG6|PKC-alpha|PKCA|PRKACA	protein kinase C_ alpha	9.0398	9.20928	7.79494	8.74069	8.88096	7.70722	7.69335	8.08958	336.503	-0.458977	0.333916	0.595096
PRKCB	5579	PKC-beta|PKCB|PRKCB1|PRKCB2	protein kinase C_ beta	7.23907	7.08417	6.48043	6.54581	6.70846	6.76514	6.82248	6.63996	110.331	-0.238188	0.226319	0.466131
PRKCE	5581	PKCE|nPKC-epsilon	protein kinase C_ epsilon	8.17976	8.20447	6.00248	8.34576	8.57671	6.16872	6.05897	5.92932	145.339	-0.446342	0.633276	0.812219
PRKCG	5582	PKC-gamma|PKCC|PKCG|SCA14	protein kinase C_ gamma	9.39345	9.90639	5.44294	6.99107	6.61383	7.42752	7.29085	7.31967	187.171	-1.11901	0.293417	0.546561
PRKCQ	5588	PRKCT|nPKC-theta	protein kinase C_ theta	6.37243	6.90641	6.10203	5.78555	6.01659	6.06199	6.2765	5.58556	70.4429	-0.515052	0.0585713	0.223238
PRKCSH	5589	AGE-R2|G19P1|PCLD|PKCSH|PLD1	protein kinase C substrate 80K-H	11.8727	12.0139	11.8537	11.1345	11.211	11.8993	11.9517	11.8286	3375.02	-0.308405	0.226958	0.466184
PRKN	5071	AR-JP|LPRS2|PDJ|PRKN|PARK2	parkin RBR E3 ubiquitin protein ligase	6.37243	6.18507	5.44294	6.23688	6.83971	5.42021	5.36072	5.37678	59.8941	-0.153291	0.728451	0.870054
PRL	5617	-	prolactin	4.32193	4.32193	4.32193	4.32193	5.43162	4.32193	4.32193	4.32193	22.0184	0.221939	0.459455	0.696166
PRNP	5621	ASCR|AltPrP|CD230|CJD|GSS|KURU|PRIP|PrP|PrP27-30|PrP33-35C|PrPc|p27-30	prion protein	9.99229	9.48345	11.0716	11.6978	11.9346	11.3567	11.2583	11.2354	2053.36	1.31414	0.00940865	0.119713
PRPF3	9129	HPRP3|HPRP3P|PRP3|Prp3p|RP18|SNRNP90	pre-mRNA processing factor 3	8.98536	9.26569	8.57008	8.06566	7.81871	8.16017	8.26927	8.39678	347.643	-0.798259	0.00465616	0.117956
PRPF31	26121	NY-BR-99|PRP31|RP11|SNRNP61	pre-mRNA processing factor 31	8.16757	8.56064	8.04056	7.77076	7.47265	7.74228	7.78745	8.26003	251.644	-0.449625	0.0603285	0.223704
PSEN1	5663	AD3|FAD|PS-1|PS1|S182	presenilin 1	8.59779	8.18512	9.85683	9.36067	9.22306	9.79747	9.73855	10.0039	650.511	0.744822	0.100592	0.304581
PSEN2	5664	AD3L|AD4|CMD1V|PS2|STM2	presenilin 2	7.58871	7.83365	8.0468	8.29499	8.38228	6.64688	6.90881	7.72424	204.832	-0.231613	0.625981	0.807717
PSMB8	5696	ALDD|D6S216|D6S216E|JMP|LMP7|NKJO|PSMB5i|RING10	proteasome subunit beta 8	5.67723	5.36807	9.57875	4.32193	5.05311	7.25219	6.40088	9.74609	102.167	-0.319841	0.837691	0.943178
PSMB9	5698	LMP2|PSMB6i|RING12|beta1i	proteasome subunit beta 9	4.32193	4.32193	6.71864	4.32193	4.32193	4.98596	4.32193	8.0091	35.8877	0.0713376	0.947727	1
PTDSS1	9791	LMHD|PSS1|PSSA	phosphatidylserine synthase 1	8.5041	8.49921	10.188	10.1438	10.4125	9.72485	9.74638	10.3718	831.074	1.0161	0.0510722	0.211312
PTDSS2	81490	PSS2	phosphatidylserine synthase 2	9.93955	9.9472	9.58523	8.72928	8.87587	9.188	9.06934	9.61123	660.865	-0.729248	0.0116914	0.119713
PTEN	5728	10q23del|BZS|CWS1|DEC|GLM2|MHAM|MMAC1|PTEN1|TEP1	phosphatase and tensin homolog	8.39343	7.99803	9.65653	9.83618	10.2858	9.13183	9.0568	9.5539	604.276	0.890239	0.0885812	0.280507
PTGS2	5743	COX-2|COX2|GRIPGHS|PGG/HS|PGHS-2|PHS-2|hCox-2	prostaglandin-endoperoxide synthase 2 (prostaglandin G/H synthase and cyclooxygenase)	6.09233	5.61941	5.62117	4.49249	5.25475	4.58376	4.32193	4.32193	32.8648	-1.18267	0.00215495	0.101913
PTPRN2	5799	IA-2beta|IAR|ICAAR|PTPRP|R-PTP-N2	protein tyrosine phosphatase_ receptor type_ N polypeptide 2	9.89594	10.0551	8.38982	10.3532	10.8592	8.26031	8.46553	8.52164	652.622	-0.154987	0.846797	0.948973
PTPRR	5801	EC-PTP|PCPTP1|PTP-SL|PTPBR7|PTPRQ	protein tyrosine phosphatase_ receptor type_ R	6.60689	6.64803	4.71864	4.32193	5.31615	4.77663	4.32193	5.05485	37.2877	-1.23289	0.0449818	0.200899
PVALB	5816	D22S749	parvalbumin	5.60674	4.32193	4.77979	4.32193	4.32193	4.36177	4.32193	5.31143	25.4295	-0.375021	0.332614	0.594791
RAB2A	5862	LHX|RAB2	RAB2A_ member RAS oncogene family	11.8337	11.5235	12.1816	13.0905	13.2846	12.6114	12.6734	12.5687	5677.04	0.999413	0.00350043	0.101913
RAB3A	5864	-	RAB3A_ member RAS oncogene family	11.9582	11.807	9.00239	11.8747	11.9998	10.7666	10.8536	10.1186	2116.72	0.20014	0.808821	0.922979
RAB3C	115827	-	RAB3C_ member RAS oncogene family	9.56569	9.11009	8.02159	11.4837	11.8358	9.47346	9.47027	8.95379	854.718	1.34429	0.138099	0.358218
RAC1	5879	MIG5|Rac-1|TC-25|p21-Rac1	ras-related C3 botulinum toxin substrate 1 (rho family_ small GTP binding protein Rac1)	10.0264	10.0228	10.969	11.3433	11.5305	11.1943	11.1419	11.2562	1958.53	0.953861	0.00546634	0.119713
RAD23B	5887	HHR23B|HR23B|P58	RAD23 homolog B_ nucleotide excision repair protein	10.427	9.90047	11.8056	11.3526	11.5281	11.7484	11.7532	11.5932	2458.53	0.884061	0.0655594	0.233921
RAF1	5894	CMD1NN|CRAF|NS5|Raf-1|c-Raf	Raf-1 proto-oncogene_ serine/threonine kinase	9.32384	9.0894	10.0184	10.0257	9.86564	10.1074	9.9913	10.2666	913.989	0.574098	0.0332777	0.173076
RAN	5901	ARA24|Gsp1|TC4	RAN_ member RAS oncogene family	11.5328	11.6873	12.3609	12.1123	12.2044	12.1747	12.1496	12.4019	4323.53	0.348217	0.116729	0.33193
RAPGEF2	9693	CNrasGEF|NRAPGEP|PDZ-GEF1|PDZGEF1|RA-GEF|RA-GEF-1|Rap-GEP|nRap GEP	Rap guanine nucleotide exchange factor (GEF) 2	8.44481	8.3332	8.1139	8.91567	8.80268	8.39489	8.10434	8.43192	347.935	0.232596	0.292027	0.546421
RASGRP1	10125	CALDAG-GEFI|CALDAG-GEFII|RASGRP|V|hRasGRP1	RAS guanyl releasing protein 1 (calcium and DAG-regulated)	6.28485	6.29756	7.23946	4.69432	5.58916	6.47687	6.15623	7.94028	80.7193	-0.435912	0.556621	0.76915
RDX	5962	DFNB24	radixin	10.8529	10.7766	11.1463	10.3014	10.5256	10.7153	10.7632	11.0945	1748.59	-0.245251	0.240504	0.481007
RELA	5970	NFKB3|p65	v-rel avian reticuloendotheliosis viral oncogene homolog A	7.97143	7.95292	6.93652	6.74066	7.36054	7.63445	7.42702	7.50708	173.805	-0.286339	0.385935	0.650357
RET	5979	CDHF12|CDHR16|HSCR1|MEN2A|MEN2B|MTC1|PTC|RET-ELE1|RET51	ret proto-oncogene	6.7443	6.6761	7.73424	6.74066	7.626	7.7652	7.65499	8.18423	167.813	0.542674	0.197573	0.429372
RHOA	387	ARH12|ARHA|RHO12|RHOH12	ras homolog family member A	8.16757	7.48349	9.74579	8.99741	9.29726	9.90835	9.74248	9.89483	569.932	1.10245	0.0699468	0.24117
RIMS1	22999	CORD7|RAB3IP2|RIM|RIM1	regulating synaptic membrane exocytosis 1	6.57031	5.49921	5.51696	8.63844	8.7199	5.47703	4.99005	5.88509	85.1611	0.87994	0.423336	0.674154
RING1	6015	RING1A|RNF1	ring finger protein 1	9.90331	10.0578	6.73417	7.14812	7.25475	7.42752	7.29085	7.14241	233.919	-1.6457	0.0639569	0.22928
RIT2	6014	RIBA|RIN|ROC2	Ras-like without CAAX 2	6.41414	6.33324	4.32193	8.47005	9.22706	4.32193	4.32193	5.01436	66.3985	0.581295	0.693259	0.849176
RRAS	6237	-	related RAS viral (r-ras) oncogene homolog	5.86987	6.61956	7.32436	4.32193	4.32193	6.64688	6.20242	6.61294	63.5573	-0.983377	0.221224	0.461092
RTN4	57142	ASY|NI220/250|NOGO|NOGO-A|NOGOC|NSP|NSP-CL|Nbla00271|Nbla10545|Nogo-B|Nogo-C|RTN-X|RTN4-A|RTN4-B1|RTN4-B2|RTN4-C	reticulon 4	12.2961	12.2021	12.4388	13.2507	13.5037	12.6347	12.462	12.6907	6584.47	0.596008	0.0562356	0.218381
RYR1	6261	CCO|MHS|MHS1|PPP1R137|RYDR|RYR|RYR-1|SKRR	ryanodine receptor 1 (skeletal)	9.35639	9.47948	5.48059	5.56316	5.90111	6.18587	6.30506	5.81583	108.454	-2.15128	0.0517586	0.21263
RYR2	6262	ARVC2|ARVD2|RYR-2|RyR|VTSIP	ryanodine receptor 2 (cardiac)	6.77676	6.29756	5.55275	4.32193	5.58916	6.21936	6.23247	6.05485	58.9167	-0.525468	0.341633	0.596876
RYR3	6263	RYR-3	ryanodine receptor 3	6.53278	6.14568	5.48059	5.17073	5.90111	4.77663	4.32193	5.31143	43.8684	-0.956652	0.0471311	0.202371
S100B	6285	NEF|S100|S100-B|S100beta	S100 calcium binding protein B	5.86987	5.88264	6.92303	5.07767	6.81865	6.02436	5.51538	7.48494	73.4947	-0.0409799	0.947192	1
SART1	9092	Ara1|HOMS1|SART1259|SNRNP110|Snu66	squamous cell carcinoma antigen recognized by T cells 1	8.02641	8.09461	7.40455	6.93899	6.63807	7.7652	7.80755	7.2426	179.738	-0.563371	0.130071	0.35305
SCAMP2	10066	-	secretory carrier membrane protein 2	7.83952	7.85829	9.67886	7.38033	7.53854	9.49416	9.35374	9.9484	397.96	0.284141	0.72937	0.870054
SCN1A	6323	EIEE6|FEB3|FEB3A|FHM3|GEFSP2|HBSCI|NAC1|Nav1,1|SCN1|SMEI	sodium channel_ voltage gated_ type I alpha subunit	8.13042	7.89451	5.00225	8.13083	8.31619	5.73064	5.21762	5.61294	107.965	-0.407417	0.718075	0.864877
SCN2A	6326	BFIC3|BFIS3|BFNIS|EIEE11|HBA|HBSCI|HBSCII|NAC2|Na(v)1,2|Nav1,2|SCN2A1|SCN2A2	sodium channel_ voltage gated_ type II alpha subunit	10.063	10.3615	7.62965	10.9199	11.2752	7.53138	7.64386	8.53962	606.984	-0.169398	0.888649	0.967583
SEC23A	10484	CLSD	Sec23 homolog A_ COPII coat complex component	9.4142	9.4675	10.6524	9.80929	10.2723	10.8752	10.6872	10.7195	1206.99	0.627987	0.135959	0.35741
SERPINB6	5269	CAP|DFNB91|MSTP057|PI-6|PI6|PTI|SPI3	serpin peptidase inhibitor_ clade B (ovalbumin)_ member 6	7.26219	7.04177	9.72253	6.66263	6.86047	8.86925	8.66881	10.6374	297.27	0.33088	0.769713	0.897212
SF3A2	8175	PRP11|PRPF11|SAP62|SF3a66	splicing factor 3a_ subunit 2_ 66kDa	8.80848	9.16548	7.74194	8.17083	8.20697	8.22357	8.17567	7.97246	316.964	-0.422069	0.207914	0.442438
SF3B2	10992	Cus1|SAP145|SF3B145|SF3b1|SF3b150	splicing factor 3b_ subunit 2_ 145kDa	11.6783	11.6873	11.1139	11.1104	11.2829	11.6074	11.6369	11.106	2707.78	-0.144466	0.500572	0.725973
SF3B4	10262	AFD1|Hsh49|SAP49|SF3b49	splicing factor 3b_ subunit 4_ 49kDa	7.69432	7.49921	9.01522	9.04428	9.07106	9.01251	9.00767	8.98567	406.256	0.954657	0.0241947	0.151386
SGPL1	8879	S1PL|SPL	sphingosine-1-phosphate lyase 1	8.17976	7.88252	9.09289	8.55455	8.57042	8.36894	8.23256	8.43958	341.361	0.0481563	0.862303	0.958044
SH3TC2	79628	CMT4C|MNMN	SH3 domain and tetratricopeptide repeats 2	5.60674	5.56071	4.32193	4.32193	4.32193	4.32193	4.32193	5.13299	26.6999	-0.678987	0.0996325	0.303316
SHANK2	22941	AUTS17|CORTBP1|CTTNBP1|ProSAP1|SHANK|SPANK-3	SH3 and multiple ankyrin repeat domains 2	7.57031	7.41861	6.3036	8.11338	8.23903	6.92624	7.09212	6.20692	150.516	0.218029	0.705246	0.856031
SHH	6469	HHG1|HLP3|HPE3|MCOPCB5|SMMCI|TPT|TPTPS	sonic hedgehog	8.99229	9.40192	4.32193	8.51069	9.02123	7.70127	8.15618	5.61294	210.082	0.228416	0.869142	0.958747
SIRT1	23411	SIR2|SIR2L1|hSIR2	sirtuin 1	8.40386	8.50704	9.53267	9.14527	9.11491	9.07569	9.10229	9.35056	522.41	0.343222	0.230287	0.469833
SIRT2	22933	SIR2|SIR2L|SIR2L2	sirtuin 2	9.89963	9.96151	9.33461	10.2963	10.2762	9.8824	9.80756	9.845	964.003	0.289567	0.194143	0.429372
SIRT7	51547	SIR2L7	sirtuin 7	8.37239	8.39352	8.16083	7.43763	7.08874	8.0984	7.85181	8.14241	246.12	-0.585114	0.0630526	0.227663
SLA	6503	SLA1|SLAP	Src-like-adaptor	5.80839	5.36807	4.32193	4.32193	5.05311	4.32193	4.32193	4.32193	26.5364	-0.697963	0.0925841	0.288377
SLC11A1	6556	LSH|NRAMP|NRAMP1	solute carrier family 11 (proton-coupled divalent metal ion transporter)_ member 1	4.32193	4.32193	4.32193	4.32193	4.32193	4.32193	4.32193	4.32193	20	1.67477e-15	1	1
SLC12A5	57468	KCC2	solute carrier family 12 (potassium/chloride transporter)_ member 5	9.34021	9.51481	5.51696	8.44696	8.7199	5.98596	6.09212	6.37678	180.92	-0.99965	0.420537	0.674154
SLC17A6	57084	DNPI|VGLUT2	solute carrier family 17 (vesicular glutamate transporter)_ member 6	7.64248	6.97568	7.23946	8.00371	7.77564	8.99081	9.0735	8.25569	255.047	1.134	0.0160893	0.137392
SLC18A2	6571	SVAT|SVMT|VAT2|VMAT2	solute carrier family 18 (vesicular monoamine transporter)_ member 2	6.77676	7.16551	6.7028	6.54581	7.41768	5.4489	5.3875	9.59582	117.792	-0.00254615	0.997992	1
SLC18A3	6572	VACHT	solute carrier family 18 (vesicular acetylcholine transporter)_ member 3	4.32193	5.49921	5.78005	4.32193	5.25475	4.77663	4.32193	4.46989	28.7061	-0.571371	0.178882	0.414482
SLC1A1	6505	DCBXA|EAAC1|EAAT3|SCZD18	solute carrier family 1 (neuronal/epithelial high affinity glutamate transporter_ system Xag)_ member 1	6.71122	6.75702	8.67888	9.29756	9.66786	7.91606	8.0797	7.98829	281.516	1.20752	0.103417	0.306179
SLC1A2	6506	EAAT2|GLT-1|HBGT	solute carrier family 1 (glial high affinity glutamate transporter)_ member 2	7.83952	7.22362	8.64627	10.2583	10.4642	8.46646	8.32962	8.17503	408.837	1.23559	0.117366	0.33193
SLC2A1	6513	CSE|DYT17|DYT18|DYT9|EIG12|GLUT|GLUT-1|GLUT1|GLUT1DS|HTLVR|PED	solute carrier family 2 (facilitated glucose transporter)_ member 1	7.94316	8.16546	9.73809	7.61375	8.40365	8.92116	8.66053	10.8157	440.407	0.267396	0.738444	0.8736
SLC32A1	140679	VGAT|VIAAT	solute carrier family 32 (GABA vesicular transporter)_ member 1	5.67723	5.43496	4.32193	4.32193	4.32193	4.68313	4.32193	4.52857	26.0182	-0.709207	0.0540776	0.218381
SLC4A10	57282	NBCn2|NCBE	solute carrier family 4_ sodium bicarbonate transporter_ member 10	6.67723	7.16551	4.65421	6.17093	6.28577	6.42038	5.97246	4.74308	64.4986	-0.247122	0.715396	0.863017
SLC6A3	6531	DAT|DAT1|PKDYS	solute carrier family 6 (neurotransmitter transporter)_ member 3	4.32193	6.33324	4.51728	4.32193	4.32193	4.32193	4.32193	4.32193	24.2139	-0.735555	0.140816	0.363882
SLC6A4	6532	5-HTT|5-HTTLPR|5HTT|HTT|OCD1|SERT|SERT1|hSERT	solute carrier family 6 (neurotransmitter transporter)_ member 4	4.32193	4.32193	4.32193	4.32193	4.32193	4.32193	4.32193	5.63981	22.4192	0.263577	0.456756	0.696166
SLC8A1	6546	NCX1	solute carrier family 8 (sodium/calcium exchanger)_ member 1	10.9749	11.1692	9.25845	11.2029	11.5353	10.241	10.0849	9.73363	1473.51	0.0920393	0.882641	0.965363
SLC9A6	10479	MRSA|NHE6	solute carrier family 9_ subfamily A (NHE6_ cation proton antiporter 6)_ member 6	8.86987	8.783	9.08683	10.4247	10.623	9.87715	9.82493	10.3536	849.451	1.30745	0.000533736	0.101913
SLU7	10569	9G8|hSlu7	SLU7 homolog_ splicing factor	7.0663	7.02004	8.85328	8.90557	8.998	9.12301	9.16985	9.09202	369.264	1.41115	0.012626	0.119947
SMN1	6606	BCD541|GEMIN1|SMA|SMA1|SMA2|SMA3|SMA4|SMA@|SMN|SMNT|T-BCD541|TDRD16A	survival of motor neuron 1_ telomeric	11.6314	11.718	9.62968	9.53716	9.50601	9.92368	9.97026	9.23374	1131.28	-1.35886	0.0307094	0.165526
SMPD4	55627	NET13|NSMASE-3|NSMASE3	sphingomyelin phosphodiesterase 4_ neutral membrane (neutral sphingomyelinase-3)	9.20972	9.77656	7.50795	7.19318	7.40361	7.00529	6.77215	7.1979	216.511	-1.71699	0.0101231	0.119713
SMYD1	150572	BOP|KMT3D|ZMYND18|ZMYND22	SET and MYND domain containing 1	5.67723	5.73064	4.32193	4.32193	4.32193	4.32193	4.32193	4.32193	25.4118	-0.921337	0.0244379	0.151386
SNAP91	9892	AP180|CALM	synaptosomal-associated protein_ 91kDa	8.30729	7.97568	6.8098	9.95712	10.0599	8.03386	8.07559	7.79792	332.485	1.08729	0.166251	0.393324
SNCA	6622	NACP|PARK1|PARK4|PD1	synuclein_ alpha (non A4 component of amyloid precursor)	9.96792	9.74384	8.79867	9.89706	10.2548	9.02915	8.78745	10.4066	781.815	0.171533	0.730847	0.870054
SNCAIP	9627	SYPH1|Sph1	synuclein_ alpha interacting protein	7.91427	7.80858	6.97636	7.77076	8.14063	7.63445	7.86629	7.5216	208.531	0.220343	0.406617	0.663153
SNCB	6620	-	synuclein_ beta	8.02641	8.08417	5.28244	9.16802	9.53212	6.51791	6.29094	5.8622	162.639	0.343231	0.775586	0.899916
SNRPA	6626	Mud1|U1-A|U1A	small nuclear ribonucleoprotein polypeptide A	9.2507	9.38504	9.7611	8.78555	8.96003	9.72339	9.69199	9.75382	682.154	-0.0826603	0.783013	0.904422
SOD1	6647	ALS|ALS1|HEL-S-44|IPOA|SOD|hSod1|homodimer	superoxide dismutase 1_ soluble	10.3293	9.77007	11.3855	11.3918	11.7291	11.8765	11.7658	11.7414	2433.28	1.20597	0.0103502	0.119713
SOD2	6648	IPOB|MNSOD|MVCD6	superoxide dismutase 2_ mitochondrial	11.0987	11.0711	9.13463	10.2015	9.91361	9.15803	8.99019	9.15413	916.653	-0.951302	0.122311	0.336799
SORCS3	22986	SORCS	sortilin-related VPS10 domain containing receptor 3	6.83946	6.43513	6.34483	7.76328	8.38228	6.39111	6.18725	6.42408	115.035	0.489797	0.411962	0.667572
SORL1	6653	C11orf32|LR11|LRP9|SORLA|SorLA-1|gp250	sortilin-related receptor_ L(DLR class) A repeats containing	9.42448	9.71375	8.41422	7.88509	8.16586	8.54137	8.42055	7.36886	359.98	-1.10781	0.023107	0.151386
SOX10	6663	DOM|PCWH|WS2E|WS4|WS4C	SRY (sex determining region Y)-box 10	4.32193	4.32193	4.32193	4.32193	4.32193	4.32193	4.32193	4.79181	20.8311	0.0939772	0.497275	0.724513
SOX9	6662	CMD1|CMPD1|SRA1|SRXX2|SRXY10	SRY (sex determining region Y)-box 9	8.31836	8.28854	8.53935	7.7254	7.49937	9.50611	9.33309	9.38085	381.063	0.306877	0.599403	0.792655
SP1	6667	-	Sp1 transcription factor	7.28494	7.16551	7.47119	6.70998	7.05311	7.4489	7.07553	7.55036	149.08	-0.139635	0.52142	0.73849
SP100	6672	lysp100b	SP100 nuclear antigen	4.32193	4.32193	7.6708	4.32193	4.32193	4.73064	4.32193	6.59932	33.7379	-0.57907	0.559333	0.7695
SPAST	6683	ADPSP|FSP2|SPG4	spastin	9.6556	9.41028	10.4712	11.1323	11.4072	10.5222	10.5463	10.7881	1439.78	1.03352	0.0133488	0.120789
SPI1	6688	OF|PU,1|SFPI1|SPI-1|SPI-A	Spi-1 proto-oncogene	4.32193	5.88264	4.32193	4.32193	4.32193	4.32193	4.32193	4.32193	22.8959	-0.520238	0.193157	0.429372
SPTBN2	6712	GTRAP41|SCA5|SCAR14	spectrin_ beta_ non-erythrocytic 2	10.4623	10.3572	8.65857	9.1192	9.31617	8.74514	8.70677	8.93758	625.069	-0.861064	0.0853806	0.273853
SQSTM1	8878	A170|FTDALS3|OSIL|PDB3|ZIP3|p60|p62|p62B	sequestosome 1	10.2651	10.2021	11.314	10.1624	9.96723	11.1224	11.0957	10.7584	1563.87	0.0275172	0.945845	1
SRC	6714	ASV|SRC1|c-SRC|p60-Src	SRC proto-oncogene_ non-receptor tyrosine kinase	9.8124	9.90047	9.23671	9.60755	9.73684	9.42034	9.28369	9.27947	741.696	-0.184282	0.367119	0.634114
SRI	6717	CP-22|CP22|SCN|V19	sorcin	10.8357	10.6374	11.3023	11.0489	11.243	11.2466	11.2418	11.1658	2180.11	0.264094	0.132039	0.355186
SRSF4	6429	SFRS4|SRP75	serine/arginine-rich splicing factor 4	9.77678	10.0282	10.1034	9.7689	9.91857	10.423	10.385	10.2805	1086.57	0.18573	0.354046	0.615732
STAB1	23166	CLEVER-1|FEEL-1|FELE-1|FEX1|STAB-1	stabilin 1	4.32193	4.32193	4.32193	4.32193	4.32193	4.32193	4.32193	4.32193	20	1.67477e-15	1	1
STAMBPL1	57559	ALMalpha|AMSH-FP|AMSH-LP|bA399O19,2	STAM binding protein-like 1	7.43463	7.46752	7.86746	7.80019	8.07109	7.88503	8.1949	8.67617	242.968	0.535603	0.0476817	0.202644
STAT1	6772	CANDF7|IMD31A|IMD31B|IMD31C|ISGF-3|STAT91	signal transducer and activator of transcription 1_ 91kDa	9.01962	8.87652	11.4191	8.86434	8.97439	9.27633	9.33655	9.98829	708.874	-0.48375	0.459723	0.696166
STAT3	6774	ADMIO|APRF|HIES	signal transducer and activator of transcription 3 (acute-phase response factor)	10.7848	10.7002	10.9449	10.1294	10.2645	10.3098	10.4488	10.8927	1509.02	-0.400889	0.0629519	0.227663
STX1A	6804	HPC-1|P35-1|STX1|SYN1A	syntaxin 1A (brain)	10.1706	10.0173	5.74953	8.35076	8.47269	7.06188	7.0505	7.20692	257.786	-1.01727	0.374291	0.640679
STX1B	112755	GEFSP9|STX1B1|STX1B2	syntaxin 1B	9.72787	9.48345	7.39472	9.47005	9.87587	8.15588	8.29085	7.61971	431.226	-0.18621	0.8075	0.922857
STX2	2054	EPIM|EPM|STX2A|STX2B|STX2C	syntaxin 2	10.7808	11.1267	9.65039	9.47462	9.6825	9.56276	9.32787	10.3123	1016.74	-0.847267	0.0598243	0.223704
SUCLA2	8803	A-BETA|MTDPS5|SCS-betaA	succinate-CoA ligase_ ADP-forming_ beta subunit	9.34563	8.87652	10.4571	10.4423	10.5126	10.3282	10.3682	10.4747	1097.99	0.865424	0.0343874	0.173076
SYNJ1	8867	INPP5G|PARK20	synaptojanin 1	9.07283	9.18023	7.80974	8.87474	8.78106	8.38383	8.40744	8.10899	381.981	-0.176386	0.632995	0.812219
SYT1	6857	P65|SVP65|SYT	synaptotagmin I	10.7907	10.1605	10.1551	12.9665	13.056	10.5188	10.4008	11.3393	2309.65	1.2875	0.124811	0.341721
SYT13	57586	-	synaptotagmin XIII	10.3777	10.3956	8.4477	12.083	12.1417	10.1163	9.98248	8.85078	1260.17	0.894516	0.362609	0.627751
SYT4	6860	HsT1192	synaptotagmin IV	11.8055	10.6357	10.1979	13.585	13.7496	10.9932	10.8206	11.845	3336.37	1.319	0.164791	0.393324
SYT7	9066	IPCA-7|IPCA7|PCANAP7|SYT-VII|SYTVII	synaptotagmin VII	10.4623	10.7405	7.57008	10.8002	10.8631	8.66217	8.55152	10.1865	848.959	0.221707	0.820455	0.930666
TAF10	6881	TAF2A|TAF2H|TAFII30	TAF10 RNA polymerase II_ TATA box binding protein (TBP)-associated factor_ 30kDa	9.76873	10.0063	10.3075	9.62617	9.82925	10.787	10.8299	10.6859	1201.06	0.32412	0.378192	0.644764
TAF4	6874	TAF2C|TAF2C1|TAF4A|TAFII130|TAFII135	TAF4 RNA polymerase II_ TATA box binding protein (TBP)-associated factor_ 135kDa	7.77676	8.09461	8.46185	8.32567	8.49277	8.29614	7.98579	8.38884	299.789	0.186767	0.338861	0.595634
TAF4B	6875	SPGF13|TAF2C2|TAFII105	TAF4b RNA polymerase II_ TATA box binding protein (TBP)-associated factor_ 105kDa	4.32193	4.32193	5.10182	4.32193	4.32193	5.02459	5.24717	4.32193	24.6395	0.0656161	0.8408	0.94472
TAF6L	10629	PAF65A	TAF6-like RNA polymerase II_ p300/CBP-associated factor (PCAF)-associated factor_ 65kDa	4.32193	5.61941	7.60444	6.93899	7.28577	6.90581	6.49057	7.45483	95.5193	1.1666	0.134612	0.35741
TAF9	6880	MGC:5067|STAF31/32|TAF2G|TAFII-31|TAFII-32|TAFII31|TAFII32|TAFIID32	TAF9 RNA polymerase II_ TATA box binding protein (TBP)-associated factor_ 32kDa	8.99229	9.07369	9.31918	9.65265	9.65603	9.03623	8.93186	9.25132	604.314	0.177234	0.425006	0.674331
TARDBP	23435	ALS10|TDP-43	TAR DNA binding protein	11.6136	11.4982	11.626	11.1814	11.2597	11.209	11.302	11.4439	2686.9	-0.3001	0.0109078	0.119713
TAZ	6901	BTHS|CMD3A|EFE|EFE2|G4,5|LVNCX|Taz1	tafazzin	7.72785	7.85829	7.57879	7.20428	7.28577	7.87977	7.61567	8.1234	202.142	-0.0998679	0.679612	0.842586
TBP	6908	GTF2D|GTF2D1|HDL4|SCA17|TFIID	TATA box binding protein	9.9467	9.68301	9.3524	9.44929	9.34594	9.78911	9.9076	9.5539	791.526	-0.0515364	0.789143	0.907316
TBPL1	9519	MGC:8389|MGC:9620|STUD|TLF|TLP|TRF2	TBP-like 1	9.92154	9.90639	10.2732	11.0451	11.2528	10.501	10.589	10.5794	1456.76	0.759738	0.00930838	0.119713
TBR1	10716	TBR-1|TES-56	T-box_ brain_ 1	4.32193	5.56071	4.32193	4.32193	4.32193	5.26828	4.32193	4.32193	24.1688	-0.223658	0.567862	0.770572
TCERG1	10915	CA150|TAF2S|Urn1	transcription elongation regulator 1	9.67294	9.81171	9.29046	8.95876	9.2858	9.46299	9.54253	9.29864	682.875	-0.281961	0.151384	0.378461
TCIRG1	10312	ATP6N1C|ATP6V0A3|Atp6i|OC-116kDa|OC116|OPTB1|Stv1|TIRC7|Vph1|a3	T-cell_ immune regulator 1_ ATPase_ H+ transporting_ lysosomal V0 subunit A3	7.86987	8.27942	6.98948	4.49249	4.32193	6.53138	6.23247	7.17961	89.7029	-1.96135	0.0372209	0.181332
TENM2	57451	ODZ2|TEN-M2|TNM2	teneurin transmembrane protein 2	9.38295	9.32881	8.34988	9.94892	10.0554	6.75382	6.60999	7.81577	369.823	-0.783767	0.444567	0.689533
TF	7018	PRO1557|PRO2086|TFQTL1	transferrin	4.32193	5.36807	4.32193	4.32193	5.19061	4.58376	4.67694	4.63981	25.6009	0.0119696	0.969554	1
TFAM	7019	MTTF1|MTTFA|TCF6|TCF6L1|TCF6L2|TCF6L3	transcription factor A_ mitochondrial	9.87363	9.95865	9.13463	8.89875	8.91112	8.87716	8.77729	8.94028	576.605	-0.774716	0.00512511	0.119713
TGFB1	7040	CED|DPD1|LAP|TGFB|TGFbeta	transforming growth factor_ beta 1	7.92878	8.04177	8.92638	6.02879	6.51254	7.89542	7.67701	8.02967	198.095	-1.07029	0.0936015	0.290356
TGFBR2	7048	AAT3|FAA3|LDS1B|LDS2|LDS2B|MFS2|RIIC|TAAD2|TGFR-2|TGFbeta-RII	transforming growth factor_ beta receptor II (70/80kDa)	6.09233	6.49921	8.24489	4.49249	5.81865	6.65907	6.17173	7.86227	89.2685	-0.744636	0.396377	0.657525
TH	7054	DYT14|DYT5b|TYH	tyrosine hydroxylase	10.7299	10.89	7.49881	8.03502	8.39656	8.54137	8.61279	7.58541	441.492	-1.47203	0.10711	0.309518
THY1	7070	CD90|CDw90	Thy-1 cell surface antigen	8.1918	8.04177	8.91274	9.23153	9.33856	8.20276	8.1949	8.273	374.386	0.266049	0.50538	0.725973
TIE1	7075	JTK14|TIE	tyrosine kinase with immunoglobulin-like and EGF-like domains 1	6.64241	6.61956	5.44294	4.32193	4.32193	7.30788	7.53955	5.8392	64.1966	-0.368874	0.697674	0.849176
TLR2	7097	CD282|TIL4	toll-like receptor 2	7.23907	7.02004	6.3036	5.07767	6.01659	5.16872	4.49057	5.95117	60.064	-1.51329	0.00821011	0.119713
TLR4	7099	ARMD10|CD284|TLR-4|TOLL	toll-like receptor 4	4.32193	6.22362	5.44294	4.32193	6.19061	4.42021	4.32193	4.32193	30.8166	-0.614173	0.339812	0.595634
TMEM119	338773	OBIF	transmembrane protein 119	4.32193	4.32193	5.28244	4.32193	4.32193	4.73064	4.32193	4.40871	22.6891	-0.221071	0.401602	0.659216
TNC	3371	150-225|DFNA56|GMEM|GP|HXB|JI|TN|TN-C	tenascin C	4.32193	4.32193	6.96324	4.32193	4.32193	4.47703	4.32193	4.32193	25.4833	-0.849418	0.204749	0.437105
TNF	7124	DIF|TNF-alpha|TNFA|TNFSF2	tumor necrosis factor	4.32193	5.61941	4.32193	4.32193	4.32193	4.32193	4.32193	4.32193	22.3796	-0.432495	0.195459	0.429372
TNFRSF10A	8797	APO2|CD261|DR4|TRAILR-1|TRAILR1	tumor necrosis factor receptor superfamily_ member 10a	4.32193	4.32193	4.32193	4.32193	4.32193	4.32193	4.32193	4.32193	20	1.67477e-15	1	1
TNFRSF10B	8795	CD262|DR5|KILLER|KILLER/DR5|TRAIL-R2|TRAILR2|TRICK2|TRICK2A|TRICK2B|TRICKB|ZTNFR9	tumor necrosis factor receptor superfamily_ member 10b	9.29616	9.51094	8.86394	8.08969	7.73118	8.45598	8.57807	7.98305	378.363	-1.05608	0.00338109	0.101913
TNFRSF10D	8793	CD264|DCR2|TRAIL-R4|TRAILR4|TRUNDD	tumor necrosis factor receptor superfamily_ member 10d_ decoy with truncated death domain	6.41414	6.4019	8.30879	4.32193	5.48607	6.63445	6.60999	7.07478	84.8302	-1.01617	0.225227	0.466131
TNFRSF11B	4982	OCIF|OPG|PDB5|TR1	tumor necrosis factor receptor superfamily_ member 11b	4.32193	4.32193	5.23955	4.32193	4.32193	4.90593	4.33342	4.40871	22.9738	-0.169418	0.534407	0.750739
TNFRSF12A	51330	CD266|FN14|TWEAKR	tumor necrosis factor receptor superfamily_ member 12A	6.37243	6.59036	4.65421	4.32193	4.32193	4.32193	4.32193	4.32193	29.926	-1.5504	0.00831202	0.119713
TNFRSF1A	7132	CD120a|FPF|MS5|TBP1|TNF-R|TNF-R-I|TNF-R55|TNFAR|TNFR1|TNFR1-d2|TNFR55|TNFR60|p55|p55-R|p60	tumor necrosis factor receptor superfamily_ member 1A	9.21565	9.40612	9.64627	7.46548	7.44543	8.32724	8.262	9.18879	393.337	-1.28489	0.0181651	0.142064
TNFRSF1B	7133	CD120b|TBPII|TNF-R-II|TNF-R75|TNFBR|TNFR1B|TNFR2|TNFR80|p75|p75TNFR	tumor necrosis factor receptor superfamily_ member 1B	4.32193	5.61941	6.55259	4.32193	4.32193	4.32193	4.32193	5.2426	29.4058	-0.991915	0.0895693	0.280758
TNR	7143	TN-R	tenascin R	6.0398	6.4019	4.32193	7.80748	8.72557	4.73064	4.33342	6.26003	67.5365	0.783553	0.518071	0.735951
TOR1A	1861	DQ2|DYT1	torsin family 1_ member A (torsin A)	7.16752	7.06307	9.1894	8.43296	8.40365	8.66217	8.49061	9.13766	319.214	0.818745	0.150635	0.377831
TP53	7157	BCC7|LFS1|P53|TRP53	tumor protein p53	7.94316	8.03094	9.64832	7.26885	7.68538	8.99081	9.29441	8.8479	353.048	-0.123337	0.849486	0.949425
TPM1	7168	C15orf13|CMD1Y|CMH3|HTM-alpha|LVNC9|TMSA	tropomyosin 1 (alpha)	10.2127	10.1024	12.0164	9.03194	8.96962	10.4604	10.025	10.9731	1195.95	-0.885168	0.217574	0.455527
TRADD	8717	Hs,89862	TNFRSF1A-associated via death domain	4.32193	4.32193	4.32193	4.32193	4.32193	4.32193	4.32193	4.46989	20.258	0.0295916	0.682241	0.844468
TREM1	54210	CD354|TREM-1	triggering receptor expressed on myeloid cells 1	5.74443	5.92979	5.14934	4.32193	4.32193	4.32193	4.32193	4.32193	27.9379	-1.28593	0.00015265	0.101913
TREM2	54209	TREM-2|Trem2a|Trem2b|Trem2c	triggering receptor expressed on myeloid cells 2	5.60674	5.88264	4.32193	4.32193	5.1235	4.32193	4.32193	4.40871	27.6396	-0.770837	0.0877016	0.278884
TRIM28	10155	KAP1|PPP1R157|RNF96|TF1B|TIF1B	tripartite motif containing 28	11.0196	11.1267	12.0639	11.1638	11.4608	11.7405	11.8612	11.4858	2876.87	0.139025	0.633745	0.812219
TRIM37	4591	MUL|POB1|TEF3	tripartite motif containing 37	9.50408	9.84911	8.72642	8.86084	8.85534	8.88762	8.85181	8.56799	516.599	-0.555152	0.0594117	0.223529
TRPM2	7226	EREG1|KNP3|LTRPC2|NUDT9H|NUDT9L1|TRPC7	transient receptor potential cation channel_ subfamily M_ member 2	4.32193	4.32193	4.32193	4.32193	4.32193	4.32193	4.32193	4.32193	20	1.67477e-15	1	1
TRPV1	7442	VR1	transient receptor potential cation channel_ subfamily V_ member 1	8.51373	8.41028	6.68692	7.27938	6.96	6.98596	7.21004	7.20692	169.678	-0.741852	0.119615	0.334217
TSPO	706	BPBS|BZRP|DBI|IBP|MBR|PBR|PBS|PKBS|PTBR|mDRC|pk18	translocator protein (18kDa)	4.32193	5.49921	4.32193	4.32193	4.32193	4.47703	4.32193	5.2426	24.3114	-0.177271	0.632233	0.812219
TWISTNB	221830	-	TWIST neighbor	7.64248	7.99803	8.68692	8.72543	8.44547	8.92116	8.88768	8.59924	359.115	0.606652	0.0428133	0.1972
TXNL1	9352	HEL-S-114|TRP32|TXL-1|TXNL|Txl	thioredoxin-like 1	9.69431	9.87351	9.37745	9.85384	10.012	9.66826	9.59988	9.48492	829.167	0.0753569	0.660346	0.829217
U2AF2	11338	U2AF65	U2 small nuclear RNA auxiliary factor 2	9.45485	9.83674	10.5679	10.0226	10.3533	10.0814	9.91456	10.6223	1102.6	0.245643	0.411478	0.667572
UBE2K	3093	E2-25K|HIP2|HYPG|LIG|UBC1	ubiquitin-conjugating enzyme E2K	9.71119	9.61591	10.6667	10.5185	10.816	10.7028	10.5803	10.5618	1348.04	0.637937	0.0366684	0.17993
UBE2N	7334	HEL-S-71|UBC13|UBCHBEN; UBC13|UbcH-ben|UbcH13	ubiquitin-conjugating enzyme E2N	4.32193	4.32193	4.32193	4.63052	4.32193	4.32193	4.32193	4.32193	20.542	0.0617188	0.544388	0.759146
UBE3A	7337	ANCR|AS|E6-AP|EPVE6AP|HPVE6A	ubiquitin protein ligase E3A	8.30729	8.32441	9.59165	9.43294	9.54179	9.64839	9.51375	9.86942	621.11	0.860143	0.0285736	0.15851
UBQLN1	29979	DA41|DSK2|PLIC-1|UBQN|XDRP1	ubiquilin 1	11.7454	11.8878	11.6723	12.197	12.3339	12.1726	12.236	11.8955	4146.18	0.398518	0.0116846	0.119713
UCHL1	7345	HEL-117|NDGOA|PARK5|PGP 9,5|PGP9,5|PGP95|Uch-L1	ubiquitin carboxyl-terminal esterase L1 (ubiquitin thiolesterase)	11.8453	11.6123	10.7903	12.3247	12.5015	10.5222	10.4671	11.0284	2677.11	-0.0471793	0.93878	1
UGCG	7357	GCS|GLCT1	UDP-glucose ceramide glucosyltransferase	10.6359	10.355	11.6097	10.8635	11.0085	10.9811	10.8734	10.8436	1906	0.0471238	0.866372	0.958747
UGT8	7368	CGT|UGT4	UDP glycosyltransferase 8	7.09223	7.02004	6.76487	5.21529	5.86047	7.36894	7.22506	7.1234	104.603	-0.400413	0.487087	0.720206
UNC13A	23025	Munc13-1	unc-13 homolog A (C, elegans)	8.46483	8.28854	7.20623	9.41878	9.28195	7.70127	7.91803	7.54319	299.799	0.386108	0.523745	0.73849
USP21	27005	USP16|USP23	ubiquitin specific peptidase 21	7.1178	7.10497	6.93652	6.80025	7.28577	7.08023	6.59842	7.17961	129.154	-0.0642366	0.722077	0.866675
USP30	84749	-	ubiquitin specific peptidase 30	7.55167	6.70363	8.51246	8.82547	8.96962	9.12964	8.99896	8.93484	350.504	1.38245	0.00732784	0.119713
VCP	7415	ALS14|HEL-220|HEL-S-70|IBMPFD|IBMPFD1|TERA|p97	valosin containing protein	10.1737	9.78944	11.3042	10.1016	10.3697	10.7779	10.9198	10.9791	1501.21	0.207153	0.603504	0.793713
VEGFA	7422	MVCD1|VEGF|VPF	vascular endothelial growth factor A	11.4435	11.5226	9.67078	9.0717	8.95038	9.14499	9.16012	8.94028	853.971	-1.82546	0.00362061	0.101913
VIP	7432	PHM27	vasoactive intestinal peptide	4.32193	4.32193	5.28244	4.32193	4.32193	4.42021	4.32193	4.46989	22.2044	-0.270922	0.278026	0.532241
WFS1	7466	CTRCT41|WFRS|WFS|WFSL	Wolfram syndrome 1 (wolframin)	7.21568	7.783	8.18943	7.11333	6.99797	7.30788	7.35376	7.43187	171.744	-0.488405	0.0677068	0.236042
XAB2	56949	HCNP|HCRN|NTC90|SYF1	XPA binding protein 2	7.0663	7.71713	7.28253	7.02879	7.3311	8.02442	7.86629	7.50708	178.274	0.196214	0.485757	0.720206
XBP1	7494	TREB-5|TREB5|XBP-1|XBP2	X-box binding protein 1	10.7868	10.6534	9.07157	8.63027	8.57671	9.37454	9.51069	8.77373	686.067	-1.19738	0.0338447	0.173076
XIAP	331	API3|BIRC4|IAP-3|ILP1|MIHA|XLP2|hIAP-3|hIAP3	X-linked inhibitor of apoptosis_ E3 ubiquitin protein ligase	9.04647	8.49921	9.96819	10.3066	10.6062	11.2658	11.3139	10.9705	1215.3	1.7213	0.00303093	0.101913
XK	7504	KX|MCLDS|NA|NAC|X1k|XKR1	X-linked Kx blood group	5.67723	4.32193	4.32193	5.52826	5.63807	5.06178	4.32193	4.32193	29.8391	0.200699	0.684543	0.845939
ZNF24	7572	KOX17|RSG-A|ZNF191|ZSCAN3|Zfp191	zinc finger protein 24	10.6314	10.8491	9.58523	9.64658	9.94796	9.93509	9.8138	9.88641	1050.56	-0.509285	0.114453	0.327008
